# Supplementary material for: Constrained peptides mimic a viral suppressor of RNA silencing
Source: Nucleic Acids Res. 2021 Dec 6;49(22):12622–33. doi: 10.1093/nar/gkab1149 (PMC8682738; doi:10.1093/nar/gkab1149)
Supplement: gkab1149_Supplemental_Files [file gkab1149_supplemental_files.zip]

Archive with 2 entries (2 files):
- model_wt33_pre-miR21.pdb
- TAV2b_mimetic_SI_production.pdf
