# Supplementary material for: Constrained peptides mimic a viral suppressor of RNA silencing
Source: Nucleic Acids Res. 2021 Dec 6;49(22):12622–33. doi: 10.1093/nar/gkab1149 (PMC8682738; doi:10.1093/nar/gkab1149)
Supplement: gkab1149_Supplemental_Files [file gkab1149_supplemental_files.zip › model_wt33_pre-miR21.pdb]

MODEL        1
ATOM      1  N   LYS A  21       8.818  -1.687  35.420  1.00 23.03           N  
ATOM      2  CA  LYS A  21       7.387  -1.446  35.625  1.00 23.03           C  
ATOM      3  C   LYS A  21       6.587  -1.460  34.317  1.00 23.03           C  
ATOM      4  O   LYS A  21       6.514  -0.445  33.619  1.00 23.03           O  
ATOM      5  CB  LYS A  21       7.159  -0.083  36.298  1.00 23.03           C  
ATOM      6  CG  LYS A  21       8.409   0.526  36.939  1.00 23.03           C  
ATOM      7  CD  LYS A  21       9.037  -0.382  37.997  1.00 23.03           C  
ATOM      8  CE  LYS A  21      10.535  -0.116  38.158  1.00 23.03           C  
ATOM      9  NZ  LYS A  21      11.328  -0.580  36.974  1.00 23.03           N1+
ATOM     10  N   LYS A  22       5.998  -2.606  33.990  1.00 21.37           N  
ATOM     11  CA  LYS A  22       5.234  -2.740  32.773  1.00 21.37           C  
ATOM     12  C   LYS A  22       3.783  -2.349  33.066  1.00 21.37           C  
ATOM     13  O   LYS A  22       3.037  -2.057  32.133  1.00 21.37           O  
ATOM     14  CB  LYS A  22       5.433  -4.114  32.130  1.00 21.37           C  
ATOM     15  CG  LYS A  22       6.925  -4.382  31.701  1.00 21.37           C  
ATOM     16  CD  LYS A  22       7.365  -3.315  30.736  1.00 21.37           C  
ATOM     17  CE  LYS A  22       8.912  -3.430  30.415  1.00 21.37           C  
ATOM     18  NZ  LYS A  22       9.213  -2.256  29.478  1.00 21.37           N1+
ATOM     19  N   GLN A  23       3.396  -2.323  34.342  1.00 18.32           N  
ATOM     20  CA  GLN A  23       2.052  -1.916  34.698  1.00 18.32           C  
ATOM     21  C   GLN A  23       2.108  -0.397  34.792  1.00 18.32           C  
ATOM     22  O   GLN A  23       1.234   0.283  34.271  1.00 18.32           O  
ATOM     23  CB  GLN A  23       1.567  -2.535  36.040  1.00 18.32           C  
ATOM     24  CG  GLN A  23       0.259  -1.996  36.605  1.00 18.32           C  
ATOM     25  CD  GLN A  23      -0.964  -2.323  35.747  1.00 18.32           C  
ATOM     26  NE2 GLN A  23      -2.138  -1.896  36.172  1.00 18.32           N  
ATOM     27  OE1 GLN A  23      -0.833  -2.948  34.710  1.00 18.32           O  
ATOM     28  N   ALA A  24       3.112   0.118  35.500  1.00 15.24           N  
ATOM     29  CA  ALA A  24       3.228   1.558  35.692  1.00 15.24           C  
ATOM     30  C   ALA A  24       3.600   2.194  34.355  1.00 15.24           C  
ATOM     31  O   ALA A  24       3.092   3.283  34.018  1.00 15.24           O  
ATOM     32  CB  ALA A  24       4.316   1.909  36.702  1.00 15.24           C  
ATOM     33  N   GLN A  25       4.483   1.554  33.603  1.00 15.02           N  
ATOM     34  CA  GLN A  25       4.826   2.080  32.285  1.00 15.02           C  
ATOM     35  C   GLN A  25       3.638   2.038  31.307  1.00 15.02           C  
ATOM     36  O   GLN A  25       3.619   2.803  30.344  1.00 15.02           O  
ATOM     37  CB  GLN A  25       5.983   1.300  31.645  1.00 15.02           C  
ATOM     38  CG  GLN A  25       7.297   1.417  32.422  1.00 15.02           C  
ATOM     39  CD  GLN A  25       8.498   0.938  31.621  1.00 15.02           C  
ATOM     40  NE2 GLN A  25       9.679   1.467  31.940  1.00 15.02           N  
ATOM     41  OE1 GLN A  25       8.368   0.099  30.733  1.00 15.02           O  
ATOM     42  N   ARG A  26       2.698   1.130  31.563  1.00 14.51           N  
ATOM     43  CA  ARG A  26       1.561   1.058  30.631  1.00 14.51           C  
ATOM     44  C   ARG A  26       0.528   2.137  30.933  1.00 14.51           C  
ATOM     45  O   ARG A  26      -0.449   2.285  30.197  1.00 14.51           O  
ATOM     46  CB  ARG A  26       0.916  -0.325  30.664  1.00 14.51           C  
ATOM     47  CG  ARG A  26       1.432  -1.438  29.817  1.00 14.51           C  
ATOM     48  CD  ARG A  26       2.494  -1.057  28.817  1.00 14.51           C  
ATOM     49  NE  ARG A  26       3.302  -2.184  28.341  1.00 14.51           N  
ATOM     50  CZ  ARG A  26       4.030  -2.067  27.223  1.00 14.51           C  
ATOM     51  NH1 ARG A  26       4.057  -0.919  26.561  1.00 14.51           N1+
ATOM     52  NH2 ARG A  26       4.735  -3.092  26.782  1.00 14.51           N  
ATOM     53  N   LYS A  27       0.737   2.895  32.006  1.00 12.01           N  
ATOM     54  CA  LYS A  27      -0.177   3.977  32.347  1.00 12.01           C  
ATOM     55  C   LYS A  27       0.455   5.199  31.700  1.00 12.01           C  
ATOM     56  O   LYS A  27      -0.236   6.196  31.472  1.00 12.01           O  
ATOM     57  CB  LYS A  27      -0.311   4.134  33.858  1.00 12.01           C  
ATOM     58  CG  LYS A  27      -1.374   5.115  34.277  1.00 12.01           C  
ATOM     59  CD  LYS A  27      -1.102   5.687  35.713  1.00 12.01           C  
ATOM     60  CE  LYS A  27      -2.266   6.534  36.251  1.00 12.01           C  
ATOM     61  NZ  LYS A  27      -3.130   7.275  35.206  1.00 12.01           N1+
ATOM     62  N   ARG A  28       1.746   5.135  31.393  1.00 11.36           N  
ATOM     63  CA  ARG A  28       2.404   6.236  30.712  1.00 11.36           C  
ATOM     64  C   ARG A  28       2.259   6.262  29.204  1.00 11.36           C  
ATOM     65  O   ARG A  28       1.959   7.297  28.610  1.00 11.36           O  
ATOM     66  CB  ARG A  28       3.880   6.316  31.122  1.00 11.36           C  
ATOM     67  CG  ARG A  28       4.556   7.639  30.739  1.00 11.36           C  
ATOM     68  CD  ARG A  28       6.007   7.669  31.211  1.00 11.36           C  
ATOM     69  NE  ARG A  28       6.705   8.908  30.862  1.00 11.36           N  
ATOM     70  CZ  ARG A  28       6.545  10.072  31.487  1.00 11.36           C  
ATOM     71  NH1 ARG A  28       5.705  10.178  32.507  1.00 11.36           N1+
ATOM     72  NH2 ARG A  28       7.244  11.132  31.102  1.00 11.36           N  
ATOM     73  N   HIS A  29       2.482   5.108  28.582  1.00 12.75           N  
ATOM     74  CA  HIS A  29       2.376   4.971  27.128  1.00 12.75           C  
ATOM     75  C   HIS A  29       1.252   4.295  26.419  1.00 12.75           C  
ATOM     76  O   HIS A  29       0.879   4.687  25.300  1.00 12.75           O  
ATOM     77  CB  HIS A  29       3.775   4.952  26.510  1.00 12.75           C  
ATOM     78  CG  HIS A  29       4.623   6.130  26.868  1.00 12.75           C  
ATOM     79  CD2 HIS A  29       5.454   6.345  27.912  1.00 12.75           C  
ATOM     80  ND1 HIS A  29       4.698   7.258  26.084  1.00 12.75           N  
ATOM     81  CE1 HIS A  29       5.524   8.123  26.639  1.00 12.75           C  
ATOM     82  NE2 HIS A  29       5.997   7.593  27.749  1.00 12.75           N  
ATOM     83  N   LYS A  30       0.699   3.261  27.055  1.00 13.57           N  
ATOM     84  CA  LYS A  30      -0.483   2.548  26.499  1.00 13.57           C  
ATOM     85  C   LYS A  30      -1.781   3.483  26.567  1.00 13.57           C  
ATOM     86  O   LYS A  30      -2.469   3.581  25.578  1.00 13.57           O  
ATOM     87  CB  LYS A  30      -0.593   1.087  27.020  1.00 13.57           C  
ATOM     88  CG  LYS A  30      -1.695   0.316  26.391  1.00 13.57           C  
ATOM     89  CD  LYS A  30      -1.695  -1.116  26.813  1.00 13.57           C  
ATOM     90  CE  LYS A  30      -3.010  -1.809  26.407  1.00 13.57           C  
ATOM     91  NZ  LYS A  30      -3.231  -3.202  26.974  1.00 13.57           N1+
ATOM     92  N   LEU A  31      -2.039   4.091  27.716  1.00 12.82           N  
ATOM     93  CA  LEU A  31      -3.272   4.646  28.002  1.00 12.82           C  
ATOM     94  C   LEU A  31      -3.185   6.042  27.325  1.00 12.82           C  
ATOM     95  O   LEU A  31      -4.074   6.391  26.567  1.00 12.82           O  
ATOM     96  CB  LEU A  31      -4.594   4.746  28.774  1.00 12.82           C  
ATOM     97  CG  LEU A  31      -5.668   4.333  27.748  1.00 12.82           C  
ATOM     98  CD1 LEU A  31      -5.855   2.786  27.718  1.00 12.82           C  
ATOM     99  CD2 LEU A  31      -7.003   5.080  27.870  1.00 12.82           C  
ATOM    100  N   ASN A  32      -2.154   6.806  27.552  1.00 14.52           N  
ATOM    101  CA  ASN A  32      -2.017   8.052  26.845  1.00 14.52           C  
ATOM    102  C   ASN A  32      -2.207   7.962  25.342  1.00 14.52           C  
ATOM    103  O   ASN A  32      -2.561   8.951  24.697  1.00 14.52           O  
ATOM    104  CB  ASN A  32      -0.675   8.729  27.156  1.00 14.52           C  
ATOM    105  CG  ASN A  32       0.483   7.842  26.753  1.00 14.52           C  
ATOM    106  ND2 ASN A  32       1.703   8.225  27.110  1.00 14.52           N  
ATOM    107  OD1 ASN A  32       0.261   6.803  26.122  1.00 14.52           O  
ATOM    108  N   ARG A  33      -1.972   6.782  24.780  1.00 15.83           N  
ATOM    109  CA  ARG A  33      -2.114   6.583  23.341  1.00 15.83           C  
ATOM    110  C   ARG A  33      -3.553   6.357  22.919  1.00 15.83           C  
ATOM    111  O   ARG A  33      -3.949   6.831  21.846  1.00 15.83           O  
ATOM    112  CB  ARG A  33      -1.258   5.382  22.899  1.00 15.83           C  
ATOM    113  CG  ARG A  33       0.259   5.638  23.038  1.00 15.83           C  
ATOM    114  CD  ARG A  33       1.135   4.618  22.296  1.00 15.83           C  
ATOM    115  NE  ARG A  33       0.768   4.492  20.881  1.00 15.83           N  
ATOM    116  CZ  ARG A  33       1.417   5.049  19.854  1.00 15.83           C  
ATOM    117  NH1 ARG A  33       2.515   5.777  20.045  1.00 15.83           N1+
ATOM    118  NH2 ARG A  33       0.967   4.865  18.616  1.00 15.83           N  
ATOM    119  N   LYS A  34      -4.351   5.686  23.749  1.00 17.34           N  
ATOM    120  CA  LYS A  34      -5.748   5.472  23.357  1.00 17.34           C  
ATOM    121  C   LYS A  34      -6.584   6.649  23.842  1.00 17.34           C  
ATOM    122  O   LYS A  34      -7.717   6.833  23.388  1.00 17.34           O  
ATOM    123  CB  LYS A  34      -6.342   4.237  24.044  1.00 17.34           C  
ATOM    124  CG  LYS A  34      -7.804   4.104  23.789  1.00 17.34           C  
ATOM    125  CD  LYS A  34      -8.325   2.739  24.147  1.00 17.34           C  
ATOM    126  CE  LYS A  34      -8.790   2.630  25.567  1.00 17.34           C  
ATOM    127  NZ  LYS A  34      -9.921   1.646  25.662  1.00 17.34           N1+
ATOM    128  N   GLU A  35      -6.043   7.426  24.768  1.00 18.94           N  
ATOM    129  CA  GLU A  35      -6.768   8.566  25.337  1.00 18.94           C  
ATOM    130  C   GLU A  35      -6.205   9.881  24.794  1.00 18.94           C  
ATOM    131  O   GLU A  35      -6.721  10.961  25.086  1.00 18.94           O  
ATOM    132  CB  GLU A  35      -6.677   8.517  26.861  1.00 18.94           C  
ATOM    133  CG  GLU A  35      -7.433   7.307  27.436  1.00 18.94           C  
ATOM    134  CD  GLU A  35      -7.232   7.070  28.928  1.00 18.94           C  
ATOM    135  OE1 GLU A  35      -6.560   7.881  29.602  1.00 18.94           O  
ATOM    136  OE2 GLU A  35      -7.748   6.047  29.430  1.00 18.94           O1-
ATOM    137  N   ARG A  36      -5.156   9.778  23.987  1.00 15.47           N  
ATOM    138  CA  ARG A  36      -4.565  10.935  23.345  1.00 15.47           C  
ATOM    139  C   ARG A  36      -5.292  10.035  22.365  1.00 15.47           C  
ATOM    140  O   ARG A  36      -5.402   8.832  22.550  1.00 15.47           O  
ATOM    141  CB  ARG A  36      -3.043  10.804  23.254  1.00 15.47           C  
ATOM    142  CG  ARG A  36      -2.586   9.643  22.371  1.00 15.47           C  
ATOM    143  CD  ARG A  36      -1.056   9.534  22.304  1.00 15.47           C  
ATOM    144  NE  ARG A  36      -0.633   8.425  21.443  1.00 15.47           N  
ATOM    145  CZ  ARG A  36      -0.527   8.496  20.121  1.00 15.47           C  
ATOM    146  NH1 ARG A  36      -0.723   9.661  19.504  1.00 15.47           N1+
ATOM    147  NH2 ARG A  36      -0.163   7.429  19.424  1.00 15.47           N  
ATOM    148  N   GLY A  37      -5.712  10.645  21.236  1.00 14.37           N  
ATOM    149  CA  GLY A  37      -6.203   9.914  20.072  1.00 14.37           C  
ATOM    150  C   GLY A  37      -5.147  10.136  18.997  1.00 14.37           C  
ATOM    151  O   GLY A  37      -4.455  11.157  18.954  1.00 14.37           O  
ATOM    152  N   HIS A  38      -5.046   9.132  18.127  1.00 14.62           N  
ATOM    153  CA  HIS A  38      -3.966   9.016  17.108  1.00 14.62           C  
ATOM    154  C   HIS A  38      -4.296   9.364  15.656  1.00 14.62           C  
ATOM    155  O   HIS A  38      -4.171   8.538  14.754  1.00 14.62           O  
ATOM    156  CB  HIS A  38      -3.416   7.592  17.170  1.00 14.62           C  
ATOM    157  CG  HIS A  38      -2.821   7.234  18.493  1.00 14.62           C  
ATOM    158  CD2 HIS A  38      -1.587   7.458  19.002  1.00 14.62           C  
ATOM    159  ND1 HIS A  38      -3.535   6.600  19.488  1.00 14.62           N  
ATOM    160  CE1 HIS A  38      -2.766   6.448  20.551  1.00 14.62           C  
ATOM    161  NE2 HIS A  38      -1.578   6.960  20.282  1.00 14.62           N  
ATOM    162  N   LYS A  39      -4.728  10.605  15.456  1.00 12.93           N  
ATOM    163  CA  LYS A  39      -5.053  11.114  14.133  1.00 12.93           C  
ATOM    164  C   LYS A  39      -3.879  11.007  13.148  1.00 12.93           C  
ATOM    165  O   LYS A  39      -4.051  10.529  12.027  1.00 12.93           O  
ATOM    166  CB  LYS A  39      -5.503  12.571  14.210  1.00 12.93           C  
ATOM    167  CG  LYS A  39      -5.979  13.158  12.892  1.00 12.93           C  
ATOM    168  CD  LYS A  39      -6.228  14.656  13.030  1.00 12.93           C  
ATOM    169  CE  LYS A  39      -6.890  15.250  11.788  1.00 12.93           C  
ATOM    170  NZ  LYS A  39      -6.913  16.738  11.832  1.00 12.93           N1+
ATOM    171  N   SER A  40      -2.693  11.440  13.555  1.00 12.86           N  
ATOM    172  CA  SER A  40      -1.569  11.368  12.637  1.00 12.86           C  
ATOM    173  C   SER A  40      -1.212   9.931  12.415  1.00 12.86           C  
ATOM    174  O   SER A  40      -1.157   9.462  11.279  1.00 12.86           O  
ATOM    175  CB  SER A  40      -0.417  12.279  13.100  1.00 12.86           C  
ATOM    176  OG  SER A  40       0.405  11.560  13.986  1.00 12.86           O  
ATOM    177  N   PRO A  41      -0.955   9.181  13.501  1.00 12.77           N  
ATOM    178  CA  PRO A  41      -0.614   7.743  13.294  1.00 12.77           C  
ATOM    179  C   PRO A  41      -1.827   6.935  12.842  1.00 12.77           C  
ATOM    180  O   PRO A  41      -1.669   5.974  12.071  1.00 12.77           O  
ATOM    181  CB  PRO A  41      -0.216   7.308  14.703  1.00 12.77           C  
ATOM    182  CG  PRO A  41       0.433   8.542  15.253  1.00 12.77           C  
ATOM    183  CD  PRO A  41      -0.516   9.633  14.804  1.00 12.77           C  
ATOM    184  N   SER A  42      -3.014   7.344  13.285  1.00 13.16           N  
ATOM    185  CA  SER A  42      -4.226   6.636  12.888  1.00 13.16           C  
ATOM    186  C   SER A  42      -4.588   6.755  11.412  1.00 13.16           C  
ATOM    187  O   SER A  42      -4.927   5.763  10.770  1.00 13.16           O  
ATOM    188  CB  SER A  42      -5.387   7.040  13.787  1.00 13.16           C  
ATOM    189  OG  SER A  42      -5.672   8.431  13.662  1.00 13.16           O  
ATOM    190  N   GLU A  43      -4.528   7.975  10.885  1.00 14.68           N  
ATOM    191  CA  GLU A  43      -4.854   8.218   9.490  1.00 14.68           C  
ATOM    192  C   GLU A  43      -3.808   7.614   8.559  1.00 14.68           C  
ATOM    193  O   GLU A  43      -4.155   7.003   7.528  1.00 14.68           O  
ATOM    194  CB  GLU A  43      -4.963   9.732   9.240  1.00 14.68           C  
ATOM    195  CG  GLU A  43      -6.194  10.341   9.894  1.00 14.68           C  
ATOM    196  CD  GLU A  43      -6.259  11.858   9.777  1.00 14.68           C  
ATOM    197  OE1 GLU A  43      -7.270  12.435  10.224  1.00 14.68           O  
ATOM    198  OE2 GLU A  43      -5.312  12.480   9.234  1.00 14.68           O1-
ATOM    199  N   GLN A  44      -2.511   7.763   8.871  1.00 15.71           N  
ATOM    200  CA  GLN A  44      -1.529   7.197   7.959  1.00 15.71           C  
ATOM    201  C   GLN A  44      -1.414   5.694   8.162  1.00 15.71           C  
ATOM    202  O   GLN A  44      -1.293   4.940   7.199  1.00 15.71           O  
ATOM    203  CB  GLN A  44      -0.155   7.864   8.130  1.00 15.71           C  
ATOM    204  CG  GLN A  44       0.422   7.833   9.515  1.00 15.71           C  
ATOM    205  CD  GLN A  44       1.922   7.551   9.536  1.00 15.71           C  
ATOM    206  NE2 GLN A  44       2.455   7.291  10.728  1.00 15.71           N  
ATOM    207  OE1 GLN A  44       2.592   7.552   8.491  1.00 15.71           O  
ATOM    208  N   ARG A  45      -1.485   5.254   9.413  1.00 15.63           N  
ATOM    209  CA  ARG A  45      -1.498   3.835   9.731  1.00 15.63           C  
ATOM    210  C   ARG A  45      -2.772   3.145   9.234  1.00 15.63           C  
ATOM    211  O   ARG A  45      -2.730   1.983   8.846  1.00 15.63           O  
ATOM    212  CB  ARG A  45      -1.391   3.656  11.250  1.00 15.63           C  
ATOM    213  CG  ARG A  45      -1.180   2.221  11.713  1.00 15.63           C  
ATOM    214  CD  ARG A  45      -1.128   2.157  13.230  1.00 15.63           C  
ATOM    215  NE  ARG A  45      -0.054   2.997  13.759  1.00 15.63           N  
ATOM    216  CZ  ARG A  45      -0.174   3.773  14.831  1.00 15.63           C  
ATOM    217  NH1 ARG A  45      -1.320   3.822  15.490  1.00 15.63           N1+
ATOM    218  NH2 ARG A  45       0.859   4.502  15.243  1.00 15.63           N  
ATOM    219  N   ARG A  46      -3.891   3.855   9.229  1.00 15.34           N  
ATOM    220  CA  ARG A  46      -5.114   3.255   8.717  1.00 15.34           C  
ATOM    221  C   ARG A  46      -5.200   3.197   7.195  1.00 15.34           C  
ATOM    222  O   ARG A  46      -5.852   2.311   6.626  1.00 15.34           O  
ATOM    223  CB  ARG A  46      -6.337   3.979   9.280  1.00 15.34           C  
ATOM    224  CG  ARG A  46      -6.510   3.918  10.828  1.00 15.34           C  
ATOM    225  CD  ARG A  46      -6.900   2.540  11.404  1.00 15.34           C  
ATOM    226  NE  ARG A  46      -5.826   1.549  11.322  1.00 15.34           N  
ATOM    227  CZ  ARG A  46      -4.806   1.420  12.185  1.00 15.34           C  
ATOM    228  NH1 ARG A  46      -4.699   2.188  13.260  1.00 15.34           N1+
ATOM    229  NH2 ARG A  46      -3.889   0.494  11.971  1.00 15.34           N  
ATOM    230  N   SER A  47      -4.531   4.141   6.549  1.00 14.85           N  
ATOM    231  CA  SER A  47      -4.522   4.235   5.093  1.00 14.85           C  
ATOM    232  C   SER A  47      -3.410   3.390   4.503  1.00 14.85           C  
ATOM    233  O   SER A  47      -3.355   3.182   3.286  1.00 14.85           O  
ATOM    234  CB  SER A  47      -4.450   5.714   4.684  1.00 14.85           C  
ATOM    235  OG  SER A  47      -4.341   5.885   3.281  1.00 14.85           O  
ATOM    236  N   GLU A  48      -2.486   2.955   5.345  1.00 13.66           N  
ATOM    237  CA  GLU A  48      -1.398   2.086   4.844  1.00 13.66           C  
ATOM    238  C   GLU A  48      -1.744   0.648   5.236  1.00 13.66           C  
ATOM    239  O   GLU A  48      -1.545  -0.287   4.444  1.00 13.66           O  
ATOM    240  CB  GLU A  48      -0.037   2.484   5.423  1.00 13.66           C  
ATOM    241  CG  GLU A  48       1.093   1.547   5.022  1.00 13.66           C  
ATOM    242  CD  GLU A  48       2.444   2.066   5.480  1.00 13.66           C  
ATOM    243  OE1 GLU A  48       2.585   2.323   6.684  1.00 13.66           O  
ATOM    244  OE2 GLU A  48       3.362   2.220   4.634  1.00 13.66           O1-
ATOM    245  N   LEU A  49      -2.254   0.467   6.446  1.00 14.84           N  
ATOM    246  CA  LEU A  49      -2.521  -0.875   6.946  1.00 14.84           C  
ATOM    247  C   LEU A  49      -3.816  -1.319   6.257  1.00 14.84           C  
ATOM    248  O   LEU A  49      -3.884  -2.410   5.686  1.00 14.84           O  
ATOM    249  CB  LEU A  49      -2.709  -0.868   8.463  1.00 14.84           C  
ATOM    250  CG  LEU A  49      -3.169  -2.189   9.091  1.00 14.84           C  
ATOM    251  CD1 LEU A  49      -2.132  -3.271   8.823  1.00 14.84           C  
ATOM    252  CD2 LEU A  49      -3.351  -2.001  10.590  1.00 14.84           C  
ATOM    253  N   TRP A  50      -4.841  -0.476   6.313  1.00 16.69           N  
ATOM    254  CA  TRP A  50      -6.128  -0.814   5.704  1.00 16.69           C  
ATOM    255  C   TRP A  50      -6.005  -1.083   4.192  1.00 16.69           C  
ATOM    256  O   TRP A  50      -6.648  -1.998   3.681  1.00 16.69           O  
ATOM    257  CB  TRP A  50      -7.153   0.302   5.931  1.00 16.69           C  
ATOM    258  CG  TRP A  50      -8.449  -0.005   5.279  1.00 16.69           C  
ATOM    259  CD1 TRP A  50      -9.500  -0.693   5.813  1.00 16.69           C  
ATOM    260  CD2 TRP A  50      -8.825   0.345   3.952  1.00 16.69           C  
ATOM    261  CE2 TRP A  50     -10.123  -0.164   3.738  1.00 16.69           C  
ATOM    262  CE3 TRP A  50      -8.192   1.044   2.922  1.00 16.69           C  
ATOM    263  NE1 TRP A  50     -10.512  -0.792   4.891  1.00 16.69           N  
ATOM    264  CZ2 TRP A  50     -10.799   0.010   2.532  1.00 16.69           C  
ATOM    265  CZ3 TRP A  50      -8.854   1.205   1.730  1.00 16.69           C  
ATOM    266  N   HIS A  51      -5.175  -0.305   3.508  1.00 17.21           N  
ATOM    267  CA  HIS A  51      -4.990  -0.536   2.089  1.00 17.21           C  
ATOM    268  C   HIS A  51      -4.281  -1.868   1.854  1.00 17.21           C  
ATOM    269  O   HIS A  51      -4.655  -2.622   0.952  1.00 17.21           O  
ATOM    270  CB  HIS A  51      -4.220   0.604   1.438  1.00 17.21           C  
ATOM    271  CG  HIS A  51      -4.959   1.898   1.452  1.00 17.21           C  
ATOM    272  CD2 HIS A  51      -6.239   2.189   1.787  1.00 17.21           C  
ATOM    273  ND1 HIS A  51      -4.369   3.094   1.112  1.00 17.21           N  
ATOM    274  CE1 HIS A  51      -5.255   4.067   1.223  1.00 17.21           C  
ATOM    275  NE2 HIS A  51      -6.397   3.544   1.632  1.00 17.21           N  
ATOM    276  N   ALA A  52      -3.281  -2.161   2.683  1.00 20.85           N  
ATOM    277  CA  ALA A  52      -2.555  -3.412   2.578  1.00 20.85           C  
ATOM    278  C   ALA A  52      -3.266  -4.532   3.557  1.00 20.85           C  
ATOM    279  O   ALA A  52      -2.647  -5.367   4.229  1.00 20.85           O  
ATOM    280  CB  ALA A  52      -1.296  -3.405   3.475  1.00 20.85           C  
ATOM    281  N   ARG A  53      -4.595  -4.498   3.536  1.00 25.71           N  
ATOM    282  CA  ARG A  53      -5.265  -5.408   4.341  1.00 25.71           C  
ATOM    283  C   ARG A  53      -4.875  -6.883   4.275  1.00 25.71           C  
ATOM    284  O   ARG A  53      -4.431  -7.462   5.265  1.00 25.71           O  
ATOM    285  CB  ARG A  53      -6.744  -5.290   4.085  1.00 25.71           C  
ATOM    286  CG  ARG A  53      -7.609  -5.791   5.244  1.00 25.71           C  
ATOM    287  CD  ARG A  53      -7.753  -4.805   6.367  1.00 25.71           C  
ATOM    288  NE  ARG A  53      -8.641  -3.719   5.935  1.00 25.71           N  
ATOM    289  CZ  ARG A  53      -8.910  -2.616   6.647  1.00 25.71           C  
ATOM    290  NH1 ARG A  53      -8.381  -2.453   7.832  1.00 25.71           N1+
ATOM    291  NH2 ARG A  53      -9.722  -1.696   6.150  1.00 25.71           N  
ATOM    292  N   LYS B  21      18.950  15.835  42.354  1.00 23.03           N  
ATOM    293  CA  LYS B  21      18.880  17.077  43.113  1.00 23.03           C  
ATOM    294  C   LYS B  21      19.961  17.361  44.357  1.00 23.03           C  
ATOM    295  O   LYS B  21      19.821  16.940  45.506  1.00 23.03           O  
ATOM    296  CB  LYS B  21      17.755  17.174  44.153  1.00 23.03           C  
ATOM    297  CG  LYS B  21      16.562  16.223  43.911  1.00 23.03           C  
ATOM    298  CD  LYS B  21      16.694  14.894  44.703  1.00 23.03           C  
ATOM    299  CE  LYS B  21      16.726  13.665  43.779  1.00 23.03           C  
ATOM    300  NZ  LYS B  21      17.504  12.517  44.346  1.00 23.03           N1+
ATOM    301  N   LYS B  22      21.054  18.012  43.968  1.00 21.37           N  
ATOM    302  CA  LYS B  22      21.868  18.388  45.059  1.00 21.37           C  
ATOM    303  C   LYS B  22      21.346  19.498  45.967  1.00 21.37           C  
ATOM    304  O   LYS B  22      21.441  19.398  47.191  1.00 21.37           O  
ATOM    305  CB  LYS B  22      23.202  18.818  44.444  1.00 21.37           C  
ATOM    306  CG  LYS B  22      24.263  19.167  45.477  1.00 21.37           C  
ATOM    307  CD  LYS B  22      25.574  19.564  44.817  1.00 21.37           C  
ATOM    308  CE  LYS B  22      26.668  19.811  45.849  1.00 21.37           C  
ATOM    309  NZ  LYS B  22      26.464  21.073  46.623  1.00 21.37           N1+
ATOM    310  N   GLN B  23      20.790  20.553  45.385  1.00 18.32           N  
ATOM    311  CA  GLN B  23      20.283  21.617  46.210  1.00 18.32           C  
ATOM    312  C   GLN B  23      19.022  21.101  46.887  1.00 18.32           C  
ATOM    313  O   GLN B  23      18.811  21.296  48.101  1.00 18.32           O  
ATOM    314  CB  GLN B  23      20.031  22.889  45.390  1.00 18.32           C  
ATOM    315  CG  GLN B  23      19.748  24.131  46.293  1.00 18.32           C  
ATOM    316  CD  GLN B  23      20.971  24.548  47.106  1.00 18.32           C  
ATOM    317  NE2 GLN B  23      20.715  25.182  48.224  1.00 18.32           N  
ATOM    318  OE1 GLN B  23      22.129  24.302  46.719  1.00 18.32           O  
ATOM    319  N   ALA B  24      18.145  20.432  46.113  1.00 15.24           N  
ATOM    320  CA  ALA B  24      16.922  19.922  46.729  1.00 15.24           C  
ATOM    321  C   ALA B  24      17.376  18.991  47.841  1.00 15.24           C  
ATOM    322  O   ALA B  24      16.860  19.083  48.955  1.00 15.24           O  
ATOM    323  CB  ALA B  24      16.026  19.218  45.682  1.00 15.24           C  
ATOM    324  N   GLN B  25      18.326  18.108  47.566  1.00 15.02           N  
ATOM    325  CA  GLN B  25      18.808  17.178  48.563  1.00 15.02           C  
ATOM    326  C   GLN B  25      19.467  17.822  49.783  1.00 15.02           C  
ATOM    327  O   GLN B  25      19.520  17.223  50.862  1.00 15.02           O  
ATOM    328  CB  GLN B  25      19.723  16.084  47.961  1.00 15.02           C  
ATOM    329  CG  GLN B  25      21.120  16.421  47.681  1.00 15.02           C  
ATOM    330  CD  GLN B  25      21.847  15.128  47.139  1.00 15.02           C  
ATOM    331  NE2 GLN B  25      22.927  14.719  47.793  1.00 15.02           N  
ATOM    332  OE1 GLN B  25      21.392  14.521  46.150  1.00 15.02           O  
ATOM    333  N   ARG B  26      19.951  19.053  49.609  1.00 14.51           N  
ATOM    334  CA  ARG B  26      20.495  19.832  50.697  1.00 14.51           C  
ATOM    335  C   ARG B  26      19.487  20.444  51.659  1.00 14.51           C  
ATOM    336  O   ARG B  26      19.867  20.979  52.701  1.00 14.51           O  
ATOM    337  CB  ARG B  26      21.477  20.916  50.205  1.00 14.51           C  
ATOM    338  CG  ARG B  26      22.180  20.475  48.920  1.00 14.51           C  
ATOM    339  CD  ARG B  26      23.716  20.462  48.989  1.00 14.51           C  
ATOM    340  NE  ARG B  26      24.197  21.620  49.734  1.00 14.51           N  
ATOM    341  CZ  ARG B  26      24.455  22.817  49.208  1.00 14.51           C  
ATOM    342  NH1 ARG B  26      24.307  23.029  47.900  1.00 14.51           N1+
ATOM    343  NH2 ARG B  26      24.884  23.800  50.004  1.00 14.51           N  
ATOM    344  N   LYS B  27      18.205  20.370  51.318  1.00 12.01           N  
ATOM    345  CA  LYS B  27      17.183  20.923  52.180  1.00 12.01           C  
ATOM    346  C   LYS B  27      16.761  19.655  52.934  1.00 12.01           C  
ATOM    347  O   LYS B  27      16.551  19.691  54.166  1.00 12.01           O  
ATOM    348  CB  LYS B  27      15.989  21.512  51.427  1.00 12.01           C  
ATOM    349  CG  LYS B  27      14.778  21.811  52.324  1.00 12.01           C  
ATOM    350  CD  LYS B  27      13.658  22.491  51.509  1.00 12.01           C  
ATOM    351  CE  LYS B  27      12.470  22.860  52.370  1.00 12.01           C  
ATOM    352  NZ  LYS B  27      11.661  21.666  52.743  1.00 12.01           N1+
ATOM    353  N   ARG B  28      16.612  18.556  52.188  1.00 11.36           N  
ATOM    354  CA  ARG B  28      16.239  17.294  52.798  1.00 11.36           C  
ATOM    355  C   ARG B  28      17.299  16.932  53.829  1.00 11.36           C  
ATOM    356  O   ARG B  28      16.971  16.549  54.951  1.00 11.36           O  
ATOM    357  CB  ARG B  28      16.117  16.177  51.759  1.00 11.36           C  
ATOM    358  CG  ARG B  28      14.738  16.051  51.114  1.00 11.36           C  
ATOM    359  CD  ARG B  28      14.609  14.730  50.368  1.00 11.36           C  
ATOM    360  NE  ARG B  28      15.288  14.721  49.071  1.00 11.36           N  
ATOM    361  CZ  ARG B  28      14.820  15.315  47.979  1.00 11.36           C  
ATOM    362  NH1 ARG B  28      13.669  15.975  48.023  1.00 11.36           N1+
ATOM    363  NH2 ARG B  28      15.488  15.232  46.836  1.00 11.36           N  
ATOM    364  N   HIS B  29      18.569  17.047  53.458  1.00 12.75           N  
ATOM    365  CA  HIS B  29      19.649  16.698  54.367  1.00 12.75           C  
ATOM    366  C   HIS B  29      19.587  17.550  55.647  1.00 12.75           C  
ATOM    367  O   HIS B  29      19.800  17.034  56.757  1.00 12.75           O  
ATOM    368  CB  HIS B  29      21.001  16.921  53.723  1.00 12.75           C  
ATOM    369  CG  HIS B  29      21.338  15.948  52.642  1.00 12.75           C  
ATOM    370  CD2 HIS B  29      20.862  14.708  52.383  1.00 12.75           C  
ATOM    371  ND1 HIS B  29      22.325  16.184  51.709  1.00 12.75           N  
ATOM    372  CE1 HIS B  29      22.441  15.115  50.931  1.00 12.75           C  
ATOM    373  NE2 HIS B  29      21.545  14.222  51.296  1.00 12.75           N  
ATOM    374  N   LYS B  30      19.321  18.844  55.437  1.00 13.57           N  
ATOM    375  CA  LYS B  30      19.285  19.773  56.570  1.00 13.57           C  
ATOM    376  C   LYS B  30      18.275  19.308  57.615  1.00 13.57           C  
ATOM    377  O   LYS B  30      18.543  19.368  58.814  1.00 13.57           O  
ATOM    378  CB  LYS B  30      18.951  21.201  56.111  1.00 13.57           C  
ATOM    379  CG  LYS B  30      18.858  22.224  57.257  1.00 13.57           C  
ATOM    380  CD  LYS B  30      18.800  23.637  56.650  1.00 13.57           C  
ATOM    381  CE  LYS B  30      18.816  24.699  57.797  1.00 13.57           C  
ATOM    382  NZ  LYS B  30      19.158  26.082  57.296  1.00 13.57           N1+
ATOM    383  N   LEU B  31      17.119  18.837  57.160  1.00 12.82           N  
ATOM    384  CA  LEU B  31      16.099  18.359  58.082  1.00 12.82           C  
ATOM    385  C   LEU B  31      16.483  17.093  58.833  1.00 12.82           C  
ATOM    386  O   LEU B  31      16.328  17.053  60.063  1.00 12.82           O  
ATOM    387  CB  LEU B  31      14.759  18.181  57.350  1.00 12.82           C  
ATOM    388  CG  LEU B  31      14.142  19.457  56.797  1.00 12.82           C  
ATOM    389  CD1 LEU B  31      13.036  19.104  55.753  1.00 12.82           C  
ATOM    390  CD2 LEU B  31      13.578  20.258  57.904  1.00 12.82           C  
ATOM    391  N   ASN B  32      17.052  16.128  58.107  1.00 14.52           N  
ATOM    392  CA  ASN B  32      17.495  14.867  58.708  1.00 14.52           C  
ATOM    393  C   ASN B  32      18.708  15.059  59.621  1.00 14.52           C  
ATOM    394  O   ASN B  32      19.152  14.114  60.274  1.00 14.52           O  
ATOM    395  CB  ASN B  32      17.817  13.832  57.626  1.00 14.52           C  
ATOM    396  CG  ASN B  32      16.554  13.354  56.922  1.00 14.52           C  
ATOM    397  ND2 ASN B  32      16.680  12.962  55.654  1.00 14.52           N  
ATOM    398  OD1 ASN B  32      15.469  13.331  57.532  1.00 14.52           O  
ATOM    399  N   ARG B  33      19.236  16.278  59.676  1.00 15.83           N  
ATOM    400  CA  ARG B  33      20.363  16.561  60.539  1.00 15.83           C  
ATOM    401  C   ARG B  33      19.735  17.102  61.817  1.00 15.83           C  
ATOM    402  O   ARG B  33      20.208  16.820  62.917  1.00 15.83           O  
ATOM    403  CB  ARG B  33      21.311  17.597  59.943  1.00 15.83           C  
ATOM    404  CG  ARG B  33      22.414  17.980  60.964  1.00 15.83           C  
ATOM    405  CD  ARG B  33      23.285  19.107  60.402  1.00 15.83           C  
ATOM    406  NE  ARG B  33      22.499  20.354  60.347  1.00 15.83           N  
ATOM    407  CZ  ARG B  33      22.128  20.951  59.229  1.00 15.83           C  
ATOM    408  NH1 ARG B  33      22.452  20.476  58.035  1.00 15.83           N1+
ATOM    409  NH2 ARG B  33      21.423  22.053  59.368  1.00 15.83           N  
ATOM    410  N   LYS B  34      18.671  17.890  61.673  1.00 17.34           N  
ATOM    411  CA  LYS B  34      18.005  18.453  62.841  1.00 17.34           C  
ATOM    412  C   LYS B  34      17.355  17.330  63.632  1.00 17.34           C  
ATOM    413  O   LYS B  34      17.348  17.350  64.859  1.00 17.34           O  
ATOM    414  CB  LYS B  34      17.003  19.526  62.414  1.00 17.34           C  
ATOM    415  CG  LYS B  34      17.635  20.789  61.865  1.00 17.34           C  
ATOM    416  CD  LYS B  34      16.555  21.804  61.537  1.00 17.34           C  
ATOM    417  CE  LYS B  34      17.141  23.104  61.023  1.00 17.34           C  
ATOM    418  NZ  LYS B  34      16.054  24.070  60.696  1.00 17.34           N1+
ATOM    419  N   GLU B  35      16.813  16.343  62.926  1.00 18.94           N  
ATOM    420  CA  GLU B  35      16.190  15.199  63.590  1.00 18.94           C  
ATOM    421  C   GLU B  35      17.250  14.467  64.381  1.00 18.94           C  
ATOM    422  O   GLU B  35      17.039  14.050  65.527  1.00 18.94           O  
ATOM    423  CB  GLU B  35      15.504  14.305  62.561  1.00 18.94           C  
ATOM    424  CG  GLU B  35      14.251  14.951  61.970  1.00 18.94           C  
ATOM    425  CD  GLU B  35      13.643  14.178  60.814  1.00 18.94           C  
ATOM    426  OE1 GLU B  35      14.316  13.311  60.213  1.00 18.94           O  
ATOM    427  OE2 GLU B  35      12.459  14.457  60.490  1.00 18.94           O1-
ATOM    428  N   ARG B  36      18.454  14.298  63.827  1.00 15.47           N  
ATOM    429  CA  ARG B  36      19.518  13.609  64.509  1.00 15.47           C  
ATOM    430  C   ARG B  36      20.369  14.575  65.376  1.00 15.47           C  
ATOM    431  O   ARG B  36      21.513  14.264  65.731  1.00 15.47           O  
ATOM    432  CB  ARG B  36      20.514  12.891  63.577  1.00 15.47           C  
ATOM    433  CG  ARG B  36      21.188  13.775  62.610  1.00 15.47           C  
ATOM    434  CD  ARG B  36      22.448  13.098  61.957  1.00 15.47           C  
ATOM    435  NE  ARG B  36      22.173  11.822  61.291  1.00 15.47           N  
ATOM    436  CZ  ARG B  36      21.585  11.664  60.107  1.00 15.47           C  
ATOM    437  NH1 ARG B  36      21.407  10.423  59.641  1.00 15.47           N1+
ATOM    438  NH2 ARG B  36      21.237  12.716  59.367  1.00 15.47           N  
ATOM    439  N   GLY B  37      19.810  15.730  65.700  1.00 14.37           N  
ATOM    440  CA  GLY B  37      20.498  16.660  66.551  1.00 14.37           C  
ATOM    441  C   GLY B  37      21.815  17.459  65.829  1.00 14.37           C  
ATOM    442  O   GLY B  37      22.920  17.598  66.415  1.00 14.37           O  
ATOM    443  N   HIS B  38      21.622  17.898  64.591  1.00 14.62           N  
ATOM    444  CA  HIS B  38      22.651  18.555  64.034  1.00 14.62           C  
ATOM    445  C   HIS B  38      23.382  17.877  62.877  1.00 14.62           C  
ATOM    446  O   HIS B  38      22.895  17.883  61.747  1.00 14.62           O  
ATOM    447  CB  HIS B  38      23.149  20.025  64.124  1.00 14.62           C  
ATOM    448  CG  HIS B  38      22.052  21.012  64.063  1.00 14.62           C  
ATOM    449  CD2 HIS B  38      20.709  20.860  64.085  1.00 14.62           C  
ATOM    450  ND1 HIS B  38      22.306  22.382  63.963  1.00 14.62           N  
ATOM    451  CE1 HIS B  38      21.138  23.009  63.990  1.00 14.62           C  
ATOM    452  NE2 HIS B  38      20.171  22.117  64.007  1.00 14.62           N  
ATOM    453  N   LYS B  39      24.532  17.282  63.164  1.00 12.93           N  
ATOM    454  CA  LYS B  39      25.453  16.838  62.127  1.00 12.93           C  
ATOM    455  C   LYS B  39      24.933  15.609  61.405  1.00 12.93           C  
ATOM    456  O   LYS B  39      24.611  14.619  62.053  1.00 12.93           O  
ATOM    457  CB  LYS B  39      26.807  16.506  62.758  1.00 12.93           C  
ATOM    458  CG  LYS B  39      27.502  17.690  63.416  1.00 12.93           C  
ATOM    459  CD  LYS B  39      27.851  18.770  62.404  1.00 12.93           C  
ATOM    460  CE  LYS B  39      28.862  18.275  61.382  1.00 12.93           C  
ATOM    461  NZ  LYS B  39      29.234  19.359  60.423  1.00 12.93           N1+
ATOM    462  N   SER B  40      24.828  15.682  60.082  1.00 12.86           N  
ATOM    463  CA  SER B  40      24.400  14.548  59.283  1.00 12.86           C  
ATOM    464  C   SER B  40      25.729  14.143  58.657  1.00 12.86           C  
ATOM    465  O   SER B  40      26.567  15.005  58.322  1.00 12.86           O  
ATOM    466  CB  SER B  40      23.494  14.924  58.113  1.00 12.86           C  
ATOM    467  OG  SER B  40      24.213  15.694  57.159  1.00 12.86           O  
ATOM    468  N   PRO B  41      25.897  12.861  58.303  1.00 12.77           N  
ATOM    469  CA  PRO B  41      26.925  12.504  57.282  1.00 12.77           C  
ATOM    470  C   PRO B  41      27.006  13.162  55.913  1.00 12.77           C  
ATOM    471  O   PRO B  41      28.049  13.104  55.257  1.00 12.77           O  
ATOM    472  CB  PRO B  41      26.769  10.982  57.227  1.00 12.77           C  
ATOM    473  CG  PRO B  41      25.304  10.767  57.324  1.00 12.77           C  
ATOM    474  CD  PRO B  41      24.852  11.807  58.338  1.00 12.77           C  
ATOM    475  N   SER B  42      25.926  13.781  55.454  1.00 13.16           N  
ATOM    476  CA  SER B  42      25.982  14.464  54.166  1.00 13.16           C  
ATOM    477  C   SER B  42      26.443  15.839  54.604  1.00 13.16           C  
ATOM    478  O   SER B  42      27.133  16.520  53.864  1.00 13.16           O  
ATOM    479  CB  SER B  42      24.597  14.572  53.504  1.00 13.16           C  
ATOM    480  OG  SER B  42      23.603  15.154  54.325  1.00 13.16           O  
ATOM    481  N   GLU B  43      26.093  16.277  55.801  1.00 14.68           N  
ATOM    482  CA  GLU B  43      26.532  17.625  56.195  1.00 14.68           C  
ATOM    483  C   GLU B  43      28.062  17.655  56.247  1.00 14.68           C  
ATOM    484  O   GLU B  43      28.695  18.655  55.913  1.00 14.68           O  
ATOM    485  CB  GLU B  43      25.904  17.975  57.545  1.00 14.68           C  
ATOM    486  CG  GLU B  43      26.304  19.370  58.040  1.00 14.68           C  
ATOM    487  CD  GLU B  43      25.555  19.826  59.273  1.00 14.68           C  
ATOM    488  OE1 GLU B  43      24.553  19.195  59.658  1.00 14.68           O  
ATOM    489  OE2 GLU B  43      25.992  20.839  59.865  1.00 14.68           O1-
ATOM    490  N   GLN B  44      28.661  16.569  56.719  1.00 15.71           N  
ATOM    491  CA  GLN B  44      30.110  16.482  56.773  1.00 15.71           C  
ATOM    492  C   GLN B  44      30.747  16.537  55.407  1.00 15.71           C  
ATOM    493  O   GLN B  44      31.965  16.746  55.363  1.00 15.71           O  
ATOM    494  CB  GLN B  44      30.528  15.196  57.486  1.00 15.71           C  
ATOM    495  CG  GLN B  44      30.000  15.044  58.905  1.00 15.71           C  
ATOM    496  CD  GLN B  44      30.206  16.291  59.742  1.00 15.71           C  
ATOM    497  NE2 GLN B  44      31.294  16.320  60.506  1.00 15.71           N  
ATOM    498  OE1 GLN B  44      29.402  17.220  59.696  1.00 15.71           O  
ATOM    499  N   ARG B  45      30.010  16.377  54.318  1.00 15.63           N  
ATOM    500  CA  ARG B  45      30.623  16.439  53.008  1.00 15.63           C  
ATOM    501  C   ARG B  45      30.335  17.909  52.609  1.00 15.63           C  
ATOM    502  O   ARG B  45      30.784  18.315  51.530  1.00 15.63           O  
ATOM    503  CB  ARG B  45      29.955  15.491  52.013  1.00 15.63           C  
ATOM    504  CG  ARG B  45      28.460  15.691  51.852  1.00 15.63           C  
ATOM    505  CD  ARG B  45      27.885  14.920  50.690  1.00 15.63           C  
ATOM    506  NE  ARG B  45      26.458  15.182  50.529  1.00 15.63           N  
ATOM    507  CZ  ARG B  45      25.946  16.194  49.833  1.00 15.63           C  
ATOM    508  NH1 ARG B  45      26.737  17.072  49.217  1.00 15.63           N1+
ATOM    509  NH2 ARG B  45      24.631  16.328  49.755  1.00 15.63           N  
ATOM    510  N   ARG B  46      29.665  18.643  53.463  1.00 15.34           N  
ATOM    511  CA  ARG B  46      29.517  20.063  53.293  1.00 15.34           C  
ATOM    512  C   ARG B  46      30.507  20.905  54.019  1.00 15.34           C  
ATOM    513  O   ARG B  46      30.832  22.000  53.569  1.00 15.34           O  
ATOM    514  CB  ARG B  46      28.081  20.584  53.547  1.00 15.34           C  
ATOM    515  CG  ARG B  46      27.021  19.945  52.641  1.00 15.34           C  
ATOM    516  CD  ARG B  46      27.558  19.647  51.236  1.00 15.34           C  
ATOM    517  NE  ARG B  46      27.637  20.845  50.417  1.00 15.34           N  
ATOM    518  CZ  ARG B  46      27.696  20.858  49.100  1.00 15.34           C  
ATOM    519  NH1 ARG B  46      27.732  19.755  48.395  1.00 15.34           N1+
ATOM    520  NH2 ARG B  46      27.739  22.008  48.469  1.00 15.34           N  
ATOM    521  N   SER B  47      31.010  20.431  55.172  1.00 14.85           N  
ATOM    522  CA  SER B  47      32.101  21.054  55.897  1.00 14.85           C  
ATOM    523  C   SER B  47      33.436  20.661  55.317  1.00 14.85           C  
ATOM    524  O   SER B  47      34.475  21.129  55.785  1.00 14.85           O  
ATOM    525  CB  SER B  47      32.021  20.639  57.364  1.00 14.85           C  
ATOM    526  OG  SER B  47      32.265  19.256  57.468  1.00 14.85           O  
ATOM    527  N   GLU B  48      33.431  19.802  54.304  1.00 13.66           N  
ATOM    528  CA  GLU B  48      34.672  19.403  53.672  1.00 13.66           C  
ATOM    529  C   GLU B  48      34.719  20.298  52.445  1.00 13.66           C  
ATOM    530  O   GLU B  48      35.783  20.766  52.072  1.00 13.66           O  
ATOM    531  CB  GLU B  48      34.641  17.933  53.240  1.00 13.66           C  
ATOM    532  CG  GLU B  48      35.792  17.497  52.339  1.00 13.66           C  
ATOM    533  CD  GLU B  48      37.160  17.800  52.928  1.00 13.66           C  
ATOM    534  OE1 GLU B  48      37.307  17.747  54.169  1.00 13.66           O  
ATOM    535  OE2 GLU B  48      38.095  18.079  52.146  1.00 13.66           O1-
ATOM    536  N   LEU B  49      33.583  20.543  51.820  1.00 14.84           N  
ATOM    537  CA  LEU B  49      33.571  21.468  50.678  1.00 14.84           C  
ATOM    538  C   LEU B  49      33.922  22.912  51.044  1.00 14.84           C  
ATOM    539  O   LEU B  49      34.462  23.652  50.225  1.00 14.84           O  
ATOM    540  CB  LEU B  49      32.208  21.438  50.002  1.00 14.84           C  
ATOM    541  CG  LEU B  49      31.888  20.258  49.082  1.00 14.84           C  
ATOM    542  CD1 LEU B  49      30.370  20.115  48.892  1.00 14.84           C  
ATOM    543  CD2 LEU B  49      32.612  20.432  47.738  1.00 14.84           C  
ATOM    544  N   TRP B  50      33.605  23.314  52.270  1.00 16.69           N  
ATOM    545  CA  TRP B  50      33.911  24.677  52.683  1.00 16.69           C  
ATOM    546  C   TRP B  50      35.429  24.790  52.643  1.00 16.69           C  
ATOM    547  O   TRP B  50      36.040  25.754  52.148  1.00 16.69           O  
ATOM    548  CB  TRP B  50      33.386  24.949  54.122  1.00 16.69           C  
ATOM    549  CG  TRP B  50      33.889  26.219  54.715  1.00 16.69           C  
ATOM    550  CD1 TRP B  50      33.391  27.455  54.511  1.00 16.69           C  
ATOM    551  CD2 TRP B  50      35.024  26.383  55.596  1.00 16.69           C  
ATOM    552  CE2 TRP B  50      35.138  27.758  55.872  1.00 16.69           C  
ATOM    553  CE3 TRP B  50      35.938  25.498  56.179  1.00 16.69           C  
ATOM    554  NE1 TRP B  50      34.132  28.397  55.193  1.00 16.69           N  
ATOM    555  CZ2 TRP B  50      36.135  28.268  56.698  1.00 16.69           C  
ATOM    556  CZ3 TRP B  50      36.931  26.012  56.999  1.00 16.69           C  
ATOM    557  N   HIS B  51      36.132  23.796  53.172  1.00 17.21           N  
ATOM    558  CA  HIS B  51      37.593  23.838  53.108  1.00 17.21           C  
ATOM    559  C   HIS B  51      38.087  23.898  51.669  1.00 17.21           C  
ATOM    560  O   HIS B  51      39.061  24.592  51.367  1.00 17.21           O  
ATOM    561  CB  HIS B  51      38.195  22.622  53.822  1.00 17.21           C  
ATOM    562  CG  HIS B  51      38.022  22.650  55.310  1.00 17.21           C  
ATOM    563  CD2 HIS B  51      37.411  21.786  56.152  1.00 17.21           C  
ATOM    564  ND1 HIS B  51      38.514  23.669  56.098  1.00 17.21           N  
ATOM    565  CE1 HIS B  51      38.213  23.429  57.361  1.00 17.21           C  
ATOM    566  NE2 HIS B  51      37.543  22.293  57.423  1.00 17.21           N  
ATOM    567  N   ALA B  52      37.407  23.185  50.779  1.00 20.85           N  
ATOM    568  CA  ALA B  52      37.779  23.177  49.374  1.00 20.85           C  
ATOM    569  C   ALA B  52      36.956  24.501  49.374  1.00 20.85           C  
ATOM    570  O   ALA B  52      36.149  24.700  50.265  1.00 20.85           O  
ATOM    571  CB  ALA B  52      36.954  22.137  48.619  1.00 20.85           C  
ATOM    572  N   ARG B  53      37.231  25.415  48.452  1.00 25.71           N  
ATOM    573  CA  ARG B  53      36.376  26.565  48.377  1.00 25.71           C  
ATOM    574  C   ARG B  53      36.194  26.987  46.909  1.00 25.71           C  
ATOM    575  O   ARG B  53      35.059  27.116  46.431  1.00 25.71           O  
ATOM    576  CB  ARG B  53      36.659  27.812  49.179  1.00 25.71           C  
ATOM    577  CG  ARG B  53      36.485  27.586  50.679  1.00 25.71           C  
ATOM    578  CD  ARG B  53      35.057  27.214  51.148  1.00 25.71           C  
ATOM    579  NE  ARG B  53      33.960  27.949  50.491  1.00 25.71           N  
ATOM    580  CZ  ARG B  53      32.676  27.538  50.451  1.00 25.71           C  
ATOM    581  NH1 ARG B  53      32.310  26.383  51.021  1.00 25.71           N1+
ATOM    582  NH2 ARG B  53      31.754  28.277  49.814  1.00 25.71           N  
ATOM    583  N   LYS C  21      13.787  22.349  48.751  1.00 23.03           N  
ATOM    584  CA  LYS C  21      13.714  22.922  47.408  1.00 23.03           C  
ATOM    585  C   LYS C  21      12.526  22.361  46.639  1.00 23.03           C  
ATOM    586  O   LYS C  21      12.331  21.160  46.632  1.00 23.03           O  
ATOM    587  CB  LYS C  21      15.001  22.622  46.622  1.00 23.03           C  
ATOM    588  CG  LYS C  21      15.661  23.831  45.916  1.00 23.03           C  
ATOM    589  CD  LYS C  21      15.828  25.075  46.825  1.00 23.03           C  
ATOM    590  CE  LYS C  21      14.965  26.261  46.355  1.00 23.03           C  
ATOM    591  NZ  LYS C  21      14.605  27.201  47.467  1.00 23.03           N1+
ATOM    592  N   LYS C  22      11.775  23.243  45.954  1.00 21.37           N  
ATOM    593  CA  LYS C  22      10.753  22.818  45.042  1.00 21.37           C  
ATOM    594  C   LYS C  22      11.289  23.409  43.734  1.00 21.37           C  
ATOM    595  O   LYS C  22      11.226  22.753  42.692  1.00 21.37           O  
ATOM    596  CB  LYS C  22       9.347  23.356  45.331  1.00 21.37           C  
ATOM    597  CG  LYS C  22       8.641  22.889  46.585  1.00 21.37           C  
ATOM    598  CD  LYS C  22       8.425  21.419  46.684  1.00 21.37           C  
ATOM    599  CE  LYS C  22       7.692  20.991  47.973  1.00 21.37           C  
ATOM    600  NZ  LYS C  22       6.206  21.043  47.855  1.00 21.37           N1+
ATOM    601  N   GLN C  23      11.824  24.628  43.761  1.00 18.32           N  
ATOM    602  CA  GLN C  23      12.336  25.166  42.508  1.00 18.32           C  
ATOM    603  C   GLN C  23      13.601  24.383  42.213  1.00 18.32           C  
ATOM    604  O   GLN C  23      13.875  24.039  41.066  1.00 18.32           O  
ATOM    605  CB  GLN C  23      12.631  26.673  42.576  1.00 18.32           C  
ATOM    606  CG  GLN C  23      11.377  27.552  42.624  1.00 18.32           C  
ATOM    607  CD  GLN C  23      11.719  29.044  42.558  1.00 18.32           C  
ATOM    608  NE2 GLN C  23      12.499  29.505  43.539  1.00 18.32           N  
ATOM    609  OE1 GLN C  23      11.300  29.778  41.614  1.00 18.32           O  
ATOM    610  N   ALA C  24      14.380  24.099  43.249  1.00 15.24           N  
ATOM    611  CA  ALA C  24      15.601  23.327  43.063  1.00 15.24           C  
ATOM    612  C   ALA C  24      15.333  21.976  42.397  1.00 15.24           C  
ATOM    613  O   ALA C  24      16.004  21.602  41.421  1.00 15.24           O  
ATOM    614  CB  ALA C  24      16.309  23.119  44.400  1.00 15.24           C  
ATOM    615  N   GLN C  25      14.329  21.259  42.894  1.00 15.02           N  
ATOM    616  CA  GLN C  25      14.009  19.959  42.312  1.00 15.02           C  
ATOM    617  C   GLN C  25      13.530  20.156  40.886  1.00 15.02           C  
ATOM    618  O   GLN C  25      13.779  19.317  40.025  1.00 15.02           O  
ATOM    619  CB  GLN C  25      12.954  19.235  43.143  1.00 15.02           C  
ATOM    620  CG  GLN C  25      13.477  18.707  44.465  1.00 15.02           C  
ATOM    621  CD  GLN C  25      12.469  17.816  45.148  1.00 15.02           C  
ATOM    622  NE2 GLN C  25      12.240  18.052  46.434  1.00 15.02           N  
ATOM    623  OE1 GLN C  25      11.908  16.919  44.528  1.00 15.02           O  
ATOM    624  N   ARG C  26      12.844  21.262  40.621  1.00 14.51           N  
ATOM    625  CA  ARG C  26      12.358  21.498  39.265  1.00 14.51           C  
ATOM    626  C   ARG C  26      13.526  21.721  38.313  1.00 14.51           C  
ATOM    627  O   ARG C  26      13.489  21.281  37.164  1.00 14.51           O  
ATOM    628  CB  ARG C  26      11.406  22.690  39.266  1.00 14.51           C  
ATOM    629  CG  ARG C  26      10.891  23.085  37.878  1.00 14.51           C  
ATOM    630  CD  ARG C  26      10.005  24.332  37.952  1.00 14.51           C  
ATOM    631  NE  ARG C  26       8.838  24.091  38.792  1.00 14.51           N  
ATOM    632  CZ  ARG C  26       8.014  25.027  39.263  1.00 14.51           C  
ATOM    633  NH1 ARG C  26       8.219  26.315  38.991  1.00 14.51           N1+
ATOM    634  NH2 ARG C  26       6.982  24.674  40.026  1.00 14.51           N  
ATOM    635  N   LYS C  27      14.564  22.401  38.790  1.00 12.01           N  
ATOM    636  CA  LYS C  27      15.742  22.645  37.972  1.00 12.01           C  
ATOM    637  C   LYS C  27      16.363  21.316  37.548  1.00 12.01           C  
ATOM    638  O   LYS C  27      16.742  21.138  36.390  1.00 12.01           O  
ATOM    639  CB  LYS C  27      16.759  23.489  38.727  1.00 12.01           C  
ATOM    640  CG  LYS C  27      16.323  24.907  39.010  1.00 12.01           C  
ATOM    641  CD  LYS C  27      16.643  25.845  37.844  1.00 12.01           C  
ATOM    642  CE  LYS C  27      16.360  27.299  38.204  1.00 12.01           C  
ATOM    643  NZ  LYS C  27      17.260  27.831  39.274  1.00 12.01           N1+
ATOM    644  N   ARG C  28      16.464  20.377  38.486  1.00 11.36           N  
ATOM    645  CA  ARG C  28      17.038  19.077  38.164  1.00 11.36           C  
ATOM    646  C   ARG C  28      16.089  18.360  37.227  1.00 11.36           C  
ATOM    647  O   ARG C  28      16.500  17.922  36.152  1.00 11.36           O  
ATOM    648  CB  ARG C  28      17.346  18.285  39.443  1.00 11.36           C  
ATOM    649  CG  ARG C  28      17.857  16.859  39.193  1.00 11.36           C  
ATOM    650  CD  ARG C  28      19.127  16.836  38.339  1.00 11.36           C  
ATOM    651  NE  ARG C  28      19.612  15.476  38.086  1.00 11.36           N  
ATOM    652  CZ  ARG C  28      20.176  14.690  39.002  1.00 11.36           C  
ATOM    653  NH1 ARG C  28      20.339  15.120  40.247  1.00 11.36           N1+
ATOM    654  NH2 ARG C  28      20.565  13.463  38.674  1.00 11.36           N  
ATOM    655  N   HIS C  29      14.823  18.234  37.618  1.00 12.75           N  
ATOM    656  CA  HIS C  29      13.844  17.592  36.739  1.00 12.75           C  
ATOM    657  C   HIS C  29      13.544  18.404  35.489  1.00 12.75           C  
ATOM    658  O   HIS C  29      13.221  17.827  34.453  1.00 12.75           O  
ATOM    659  CB  HIS C  29      12.500  17.309  37.473  1.00 12.75           C  
ATOM    660  CG  HIS C  29      12.660  16.491  38.711  1.00 12.75           C  
ATOM    661  CD2 HIS C  29      12.334  16.743  39.998  1.00 12.75           C  
ATOM    662  ND1 HIS C  29      13.194  15.212  38.692  1.00 12.75           N  
ATOM    663  CE1 HIS C  29      13.289  14.772  39.934  1.00 12.75           C  
ATOM    664  NE2 HIS C  29      12.697  15.639  40.733  1.00 12.75           N  
ATOM    665  N   LYS C  30      13.596  19.728  35.576  1.00 13.57           N  
ATOM    666  CA  LYS C  30      13.143  20.511  34.409  1.00 13.57           C  
ATOM    667  C   LYS C  30      14.235  20.225  33.382  1.00 13.57           C  
ATOM    668  O   LYS C  30      13.948  20.053  32.189  1.00 13.57           O  
ATOM    669  CB  LYS C  30      13.112  22.008  34.709  1.00 13.57           C  
ATOM    670  CG  LYS C  30      12.574  22.808  33.533  1.00 13.57           C  
ATOM    671  CD  LYS C  30      12.620  24.295  33.765  1.00 13.57           C  
ATOM    672  CE  LYS C  30      11.929  24.994  32.628  1.00 13.57           C  
ATOM    673  NZ  LYS C  30      12.238  26.448  32.639  1.00 13.57           N1+
ATOM    674  N   LEU C  31      15.472  20.171  33.853  1.00 12.82           N  
ATOM    675  CA  LEU C  31      16.615  19.913  32.984  1.00 12.82           C  
ATOM    676  C   LEU C  31      16.126  18.506  33.377  1.00 12.82           C  
ATOM    677  O   LEU C  31      15.288  18.339  34.252  1.00 12.82           O  
ATOM    678  CB  LEU C  31      17.913  20.213  33.733  1.00 12.82           C  
ATOM    679  CG  LEU C  31      19.167  20.309  32.875  1.00 12.82           C  
ATOM    680  CD1 LEU C  31      19.092  21.518  31.947  1.00 12.82           C  
ATOM    681  CD2 LEU C  31      20.395  20.389  33.779  1.00 12.82           C  
ATOM    682  N   ASN C  32      16.671  17.510  32.689  1.00 14.52           N  
ATOM    683  CA  ASN C  32      16.475  16.115  32.974  1.00 14.52           C  
ATOM    684  C   ASN C  32      15.200  15.470  32.469  1.00 14.52           C  
ATOM    685  O   ASN C  32      15.048  14.230  32.556  1.00 14.52           O  
ATOM    686  CB  ASN C  32      16.884  15.764  34.410  1.00 14.52           C  
ATOM    687  CG  ASN C  32      18.337  16.096  34.700  1.00 14.52           C  
ATOM    688  ND2 ASN C  32      18.578  16.816  35.792  1.00 14.52           N  
ATOM    689  OD1 ASN C  32      19.234  15.710  33.950  1.00 14.52           O  
ATOM    690  N   ARG C  33      14.298  16.282  31.934  1.00 15.83           N  
ATOM    691  CA  ARG C  33      13.074  15.766  31.313  1.00 15.83           C  
ATOM    692  C   ARG C  33      13.497  16.314  29.937  1.00 15.83           C  
ATOM    693  O   ARG C  33      13.282  15.654  28.912  1.00 15.83           O  
ATOM    694  CB  ARG C  33      11.763  16.396  31.804  1.00 15.83           C  
ATOM    695  CG  ARG C  33      11.323  15.950  33.208  1.00 15.83           C  
ATOM    696  CD  ARG C  33      11.125  14.457  33.255  1.00 15.83           C  
ATOM    697  NE  ARG C  33      10.510  13.946  34.484  1.00 15.83           N  
ATOM    698  CZ  ARG C  33      11.084  13.936  35.685  1.00 15.83           C  
ATOM    699  NH1 ARG C  33      12.304  14.426  35.868  1.00 15.83           N1+
ATOM    700  NH2 ARG C  33      10.451  13.372  36.701  1.00 15.83           N  
ATOM    701  N   LYS C  34      14.108  17.505  29.885  1.00 17.34           N  
ATOM    702  CA  LYS C  34      14.538  17.974  28.589  1.00 17.34           C  
ATOM    703  C   LYS C  34      15.628  17.035  28.076  1.00 17.34           C  
ATOM    704  O   LYS C  34      15.576  16.603  26.931  1.00 17.34           O  
ATOM    705  CB  LYS C  34      15.022  19.438  28.612  1.00 17.34           C  
ATOM    706  CG  LYS C  34      13.903  20.468  28.450  1.00 17.34           C  
ATOM    707  CD  LYS C  34      14.469  21.924  28.573  1.00 17.34           C  
ATOM    708  CE  LYS C  34      13.392  22.971  28.215  1.00 17.34           C  
ATOM    709  NZ  LYS C  34      13.643  24.315  28.889  1.00 17.34           N1+
ATOM    710  N   GLU C  35      16.609  16.714  28.924  1.00 18.94           N  
ATOM    711  CA  GLU C  35      17.678  15.819  28.512  1.00 18.94           C  
ATOM    712  C   GLU C  35      16.799  14.560  29.229  1.00 18.94           C  
ATOM    713  O   GLU C  35      16.314  14.675  30.347  1.00 18.94           O  
ATOM    714  CB  GLU C  35      18.830  15.795  29.531  1.00 18.94           C  
ATOM    715  CG  GLU C  35      19.632  17.105  29.541  1.00 18.94           C  
ATOM    716  CD  GLU C  35      20.826  17.052  30.502  1.00 18.94           C  
ATOM    717  OE1 GLU C  35      20.836  16.226  31.460  1.00 18.94           O  
ATOM    718  OE2 GLU C  35      21.742  17.882  30.324  1.00 18.94           O1-
ATOM    719  N   ARG C  36      16.689  13.455  28.522  1.00 15.47           N  
ATOM    720  CA  ARG C  36      16.047  12.438  29.101  1.00 15.47           C  
ATOM    721  C   ARG C  36      16.713  11.476  28.117  1.00 15.47           C  
ATOM    722  O   ARG C  36      16.564  11.612  26.897  1.00 15.47           O  
ATOM    723  CB  ARG C  36      14.556  12.101  29.185  1.00 15.47           C  
ATOM    724  CG  ARG C  36      13.804  12.244  27.883  1.00 15.47           C  
ATOM    725  CD  ARG C  36      12.285  12.325  28.119  1.00 15.47           C  
ATOM    726  NE  ARG C  36      11.753  11.213  28.913  1.00 15.47           N  
ATOM    727  CZ  ARG C  36      10.456  11.032  29.186  1.00 15.47           C  
ATOM    728  NH1 ARG C  36       9.548  11.895  28.732  1.00 15.47           N1+
ATOM    729  NH2 ARG C  36      10.057   9.995  29.921  1.00 15.47           N  
ATOM    730  N   GLY C  37      17.456  10.524  28.678  1.00 14.37           N  
ATOM    731  CA  GLY C  37      17.982   9.385  27.942  1.00 14.37           C  
ATOM    732  C   GLY C  37      17.324   8.094  28.465  1.00 14.37           C  
ATOM    733  O   GLY C  37      17.570   7.683  29.606  1.00 14.37           O  
ATOM    734  N   HIS C  38      16.444   7.494  27.686  1.00 14.62           N  
ATOM    735  CA  HIS C  38      15.718   6.338  28.140  1.00 14.62           C  
ATOM    736  C   HIS C  38      16.650   5.227  27.637  1.00 14.62           C  
ATOM    737  O   HIS C  38      16.808   4.174  28.280  1.00 14.62           O  
ATOM    738  CB  HIS C  38      14.334   6.203  27.523  1.00 14.62           C  
ATOM    739  CG  HIS C  38      13.337   7.105  28.170  1.00 14.62           C  
ATOM    740  CD2 HIS C  38      13.166   7.438  29.474  1.00 14.62           C  
ATOM    741  ND1 HIS C  38      12.388   7.809  27.463  1.00 14.62           N  
ATOM    742  CE1 HIS C  38      11.670   8.536  28.307  1.00 14.62           C  
ATOM    743  NE2 HIS C  38      12.123   8.329  29.528  1.00 14.62           N  
ATOM    744  N   LYS C  39      17.274   5.433  26.474  1.00 12.93           N  
ATOM    745  CA  LYS C  39      18.203   4.442  25.978  1.00 12.93           C  
ATOM    746  C   LYS C  39      19.398   5.341  26.762  1.00 12.93           C  
ATOM    747  O   LYS C  39      19.605   6.529  26.505  1.00 12.93           O  
ATOM    748  CB  LYS C  39      18.764   4.777  24.591  1.00 12.93           C  
ATOM    749  CG  LYS C  39      17.740   4.723  23.506  1.00 12.93           C  
ATOM    750  CD  LYS C  39      18.534   4.895  22.173  1.00 12.93           C  
ATOM    751  CE  LYS C  39      17.736   4.581  20.991  1.00 12.93           C  
ATOM    752  NZ  LYS C  39      18.607   4.920  19.805  1.00 12.93           N1+
ATOM    753  N   SER C  40      20.050   4.692  27.714  1.00 12.86           N  
ATOM    754  CA  SER C  40      20.957   5.387  28.419  1.00 12.86           C  
ATOM    755  C   SER C  40      21.744   4.348  29.294  1.00 12.86           C  
ATOM    756  O   SER C  40      21.224   3.266  29.558  1.00 12.86           O  
ATOM    757  CB  SER C  40      20.467   6.316  29.522  1.00 12.86           C  
ATOM    758  OG  SER C  40      21.539   7.185  29.954  1.00 12.86           O  
ATOM    759  N   PRO C  41      22.954   4.697  29.738  1.00 12.77           N  
ATOM    760  CA  PRO C  41      23.727   3.849  30.538  1.00 12.77           C  
ATOM    761  C   PRO C  41      24.006   4.893  31.648  1.00 12.77           C  
ATOM    762  O   PRO C  41      24.181   4.522  32.818  1.00 12.77           O  
ATOM    763  CB  PRO C  41      25.093   3.509  29.911  1.00 12.77           C  
ATOM    764  CG  PRO C  41      24.769   3.320  28.441  1.00 12.77           C  
ATOM    765  CD  PRO C  41      23.732   4.401  28.162  1.00 12.77           C  
ATOM    766  N   SER C  42      24.012   6.178  31.291  1.00 13.16           N  
ATOM    767  CA  SER C  42      23.986   7.232  32.248  1.00 13.16           C  
ATOM    768  C   SER C  42      22.731   7.784  32.877  1.00 13.16           C  
ATOM    769  O   SER C  42      22.607   7.879  34.102  1.00 13.16           O  
ATOM    770  CB  SER C  42      25.026   8.318  31.955  1.00 13.16           C  
ATOM    771  OG  SER C  42      24.548   9.607  32.294  1.00 13.16           O  
ATOM    772  N   GLU C  43      21.796   8.136  32.020  1.00 14.68           N  
ATOM    773  CA  GLU C  43      20.486   8.689  32.512  1.00 14.68           C  
ATOM    774  C   GLU C  43      19.520   7.689  33.081  1.00 14.68           C  
ATOM    775  O   GLU C  43      18.620   8.032  33.843  1.00 14.68           O  
ATOM    776  CB  GLU C  43      19.787   9.398  31.346  1.00 14.68           C  
ATOM    777  CG  GLU C  43      18.480  10.102  31.683  1.00 14.68           C  
ATOM    778  CD  GLU C  43      18.611  11.165  32.760  1.00 14.68           C  
ATOM    779  OE1 GLU C  43      19.740  11.641  33.017  1.00 14.68           O  
ATOM    780  OE2 GLU C  43      17.572  11.536  33.342  1.00 14.68           O1-
ATOM    781  N   GLN C  44      19.659   6.444  32.652  1.00 15.71           N  
ATOM    782  CA  GLN C  44      18.708   5.393  33.058  1.00 15.71           C  
ATOM    783  C   GLN C  44      17.703   5.543  34.104  1.00 15.71           C  
ATOM    784  O   GLN C  44      16.510   5.333  33.895  1.00 15.71           O  
ATOM    785  CB  GLN C  44      19.289   4.056  32.559  1.00 15.71           C  
ATOM    786  CG  GLN C  44      19.546   3.997  31.050  1.00 15.71           C  
ATOM    787  CD  GLN C  44      20.059   2.639  30.586  1.00 15.71           C  
ATOM    788  NE2 GLN C  44      19.964   2.384  29.284  1.00 15.71           N  
ATOM    789  OE1 GLN C  44      20.540   1.829  31.389  1.00 15.71           O  
ATOM    790  N   ARG C  45      18.152   5.947  35.304  1.00 15.63           N  
ATOM    791  CA  ARG C  45      17.182   6.238  36.433  1.00 15.63           C  
ATOM    792  C   ARG C  45      16.152   7.310  36.074  1.00 15.63           C  
ATOM    793  O   ARG C  45      14.930   7.141  36.270  1.00 15.63           O  
ATOM    794  CB  ARG C  45      17.958   6.657  37.686  1.00 15.63           C  
ATOM    795  CG  ARG C  45      17.056   6.958  38.896  1.00 15.63           C  
ATOM    796  CD  ARG C  45      17.964   7.201  40.098  1.00 15.63           C  
ATOM    797  NE  ARG C  45      17.251   7.658  41.281  1.00 15.63           N  
ATOM    798  CZ  ARG C  45      16.877   8.922  41.487  1.00 15.63           C  
ATOM    799  NH1 ARG C  45      17.150   9.876  40.594  1.00 15.63           N1+
ATOM    800  NH2 ARG C  45      16.208   9.225  42.590  1.00 15.63           N  
ATOM    801  N   ARG C  46      16.659   8.413  35.532  1.00 15.34           N  
ATOM    802  CA  ARG C  46      15.830   9.585  35.201  1.00 15.34           C  
ATOM    803  C   ARG C  46      14.953   9.565  34.000  1.00 15.34           C  
ATOM    804  O   ARG C  46      13.972  10.299  33.947  1.00 15.34           O  
ATOM    805  CB  ARG C  46      16.725  10.826  35.270  1.00 15.34           C  
ATOM    806  CG  ARG C  46      17.630  10.861  36.500  1.00 15.34           C  
ATOM    807  CD  ARG C  46      16.844  10.628  37.787  1.00 15.34           C  
ATOM    808  NE  ARG C  46      15.746  11.578  37.933  1.00 15.34           N  
ATOM    809  CZ  ARG C  46      14.828  11.522  38.894  1.00 15.34           C  
ATOM    810  NH1 ARG C  46      14.875  10.558  39.807  1.00 15.34           N1+
ATOM    811  NH2 ARG C  46      13.864  12.428  38.942  1.00 15.34           N  
ATOM    812  N   SER C  47      15.333   8.782  33.012  1.00 14.85           N  
ATOM    813  CA  SER C  47      14.457   8.402  31.862  1.00 14.85           C  
ATOM    814  C   SER C  47      13.575   7.175  32.073  1.00 14.85           C  
ATOM    815  O   SER C  47      12.446   7.116  31.585  1.00 14.85           O  
ATOM    816  CB  SER C  47      15.346   8.223  30.645  1.00 14.85           C  
ATOM    817  OG  SER C  47      16.002   9.436  30.315  1.00 14.85           O  
ATOM    818  N   GLU C  48      14.096   6.193  32.806  1.00 13.66           N  
ATOM    819  CA  GLU C  48      13.336   4.986  33.091  1.00 13.66           C  
ATOM    820  C   GLU C  48      12.186   5.233  34.293  1.00 13.66           C  
ATOM    821  O   GLU C  48      11.034   4.816  34.149  1.00 13.66           O  
ATOM    822  CB  GLU C  48      14.270   3.859  33.574  1.00 13.66           C  
ATOM    823  CG  GLU C  48      15.520   3.593  32.704  1.00 13.66           C  
ATOM    824  CD  GLU C  48      16.453   2.497  33.275  1.00 13.66           C  
ATOM    825  OE1 GLU C  48      16.787   2.530  34.482  1.00 13.66           O  
ATOM    826  OE2 GLU C  48      16.870   1.606  32.507  1.00 13.66           O1-
ATOM    827  N   LEU C  49      12.580   5.927  35.360  1.00 14.84           N  
ATOM    828  CA  LEU C  49      11.748   6.141  36.344  1.00 14.84           C  
ATOM    829  C   LEU C  49      10.726   6.885  35.500  1.00 14.84           C  
ATOM    830  O   LEU C  49       9.569   6.504  35.484  1.00 14.84           O  
ATOM    831  CB  LEU C  49      11.189   6.234  37.767  1.00 14.84           C  
ATOM    832  CG  LEU C  49      11.267   4.913  38.538  1.00 14.84           C  
ATOM    833  CD1 LEU C  49      10.753   5.099  39.953  1.00 14.84           C  
ATOM    834  CD2 LEU C  49      10.457   3.856  37.808  1.00 14.84           C  
ATOM    835  N   TRP C  50      11.110   7.906  34.788  1.00 16.69           N  
ATOM    836  CA  TRP C  50      10.137   8.548  33.883  1.00 16.69           C  
ATOM    837  C   TRP C  50       9.107   7.873  32.987  1.00 16.69           C  
ATOM    838  O   TRP C  50       8.030   8.430  32.798  1.00 16.69           O  
ATOM    839  CB  TRP C  50      10.893   9.621  33.108  1.00 16.69           C  
ATOM    840  CG  TRP C  50      11.748  10.498  33.969  1.00 16.69           C  
ATOM    841  CD1 TRP C  50      11.670  10.658  35.356  1.00 16.69           C  
ATOM    842  CD2 TRP C  50      12.808  11.358  33.529  1.00 16.69           C  
ATOM    843  CE2 TRP C  50      13.332  12.011  34.694  1.00 16.69           C  
ATOM    844  CE3 TRP C  50      13.387  11.623  32.276  1.00 16.69           C  
ATOM    845  NE1 TRP C  50      12.622  11.563  35.779  1.00 16.69           N  
ATOM    846  CZ2 TRP C  50      14.405  12.919  34.631  1.00 16.69           C  
ATOM    847  CZ3 TRP C  50      14.459  12.536  32.207  1.00 16.69           C  
ATOM    848  N   HIS C  51       9.405   6.685  32.449  1.00 17.21           N  
ATOM    849  CA  HIS C  51       8.382   5.904  31.794  1.00 17.21           C  
ATOM    850  C   HIS C  51       7.658   4.904  32.644  1.00 17.21           C  
ATOM    851  O   HIS C  51       6.563   4.505  32.277  1.00 17.21           O  
ATOM    852  CB  HIS C  51       8.743   5.539  30.346  1.00 17.21           C  
ATOM    853  CG  HIS C  51       8.723   6.704  29.390  1.00 17.21           C  
ATOM    854  CD2 HIS C  51       8.541   8.033  29.582  1.00 17.21           C  
ATOM    855  ND1 HIS C  51       8.888   6.533  28.038  1.00 17.21           N  
ATOM    856  CE1 HIS C  51       8.817   7.700  27.434  1.00 17.21           C  
ATOM    857  NE2 HIS C  51       8.622   8.627  28.348  1.00 17.21           N  
ATOM    858  N   ALA C  52       8.225   4.546  33.790  1.00 20.85           N  
ATOM    859  CA  ALA C  52       7.576   3.748  34.818  1.00 20.85           C  
ATOM    860  C   ALA C  52       7.515   4.961  35.442  1.00 20.85           C  
ATOM    861  O   ALA C  52       8.348   5.295  36.286  1.00 20.85           O  
ATOM    862  CB  ALA C  52       8.393   2.578  35.407  1.00 20.85           C  
ATOM    863  N   ARG C  53       6.470   5.725  35.135  1.00 25.71           N  
ATOM    864  CA  ARG C  53       6.240   7.026  36.234  1.00 25.71           C  
ATOM    865  C   ARG C  53       5.518   6.757  37.541  1.00 25.71           C  
ATOM    866  O   ARG C  53       5.109   5.631  37.825  1.00 25.71           O  
ATOM    867  CB  ARG C  53       5.276   7.637  35.189  1.00 25.71           C  
ATOM    868  CG  ARG C  53       5.827   8.811  34.324  1.00 25.71           C  
ATOM    869  CD  ARG C  53       5.562  10.227  34.949  1.00 25.71           C  
ATOM    870  NE  ARG C  53       5.474  11.301  33.940  1.00 25.71           N  
ATOM    871  CZ  ARG C  53       5.590  12.623  34.155  1.00 25.71           C  
ATOM    872  NH1 ARG C  53       5.802  13.131  35.363  1.00 25.71           N1+
ATOM    873  NH2 ARG C  53       5.499  13.475  33.131  1.00 25.71           N  
ATOM    874  P     U M   1      23.714  21.292  55.506  1.00  0.00           P  
ATOM    875  C5'   U M   1      23.107  23.724  56.165  1.00  0.00           C  
ATOM    876  O5'   U M   1      23.738  22.869  55.218  1.00  0.00           O  
ATOM    877  C4'   U M   1      23.591  25.150  56.025  1.00  0.00           C  
ATOM    878  O4'   U M   1      25.034  25.171  55.987  1.00  0.00           O  
ATOM    879  C3'   U M   1      23.200  25.820  54.725  1.00  0.00           C  
ATOM    880  O3'   U M   1      21.903  26.358  54.822  1.00  0.00           O  
ATOM    881  C2'   U M   1      24.233  26.930  54.630  1.00  0.00           C  
ATOM    882  O2'   U M   1      23.913  28.007  55.480  1.00  0.00           O  
ATOM    883  C1'   U M   1      25.474  26.212  55.136  1.00  0.00           C  
ATOM    884  N1    U M   1      26.261  25.601  54.055  1.00  0.00           N  
ATOM    885  C2    U M   1      27.089  26.385  53.273  1.00  0.00           C  
ATOM    886  O2    U M   1      27.136  27.599  53.367  1.00  0.00           O  
ATOM    887  N3    U M   1      27.862  25.695  52.372  1.00  0.00           N  
ATOM    888  C4    U M   1      27.891  24.329  52.178  1.00  0.00           C  
ATOM    889  O4    U M   1      28.640  23.855  51.328  1.00  0.00           O  
ATOM    890  C5    U M   1      27.004  23.585  53.027  1.00  0.00           C  
ATOM    891  C6    U M   1      26.241  24.231  53.912  1.00  0.00           C  
ATOM    892  OP1   U M   1      22.405  20.941  56.109  1.00  0.00           O  
ATOM    893  OP2   U M   1      24.183  20.572  54.302  1.00  0.00           O1-
ATOM    894  P     A M   2      21.078  26.366  53.540  1.00  0.00           P  
ATOM    895  C5'   A M   2      20.315  28.651  52.533  1.00  0.00           C  
ATOM    896  O5'   A M   2      21.385  27.846  53.014  1.00  0.00           O  
ATOM    897  C4'   A M   2      20.686  29.449  51.304  1.00  0.00           C  
ATOM    898  O4'   A M   2      22.075  29.860  51.378  1.00  0.00           O  
ATOM    899  C3'   A M   2      20.572  28.734  49.963  1.00  0.00           C  
ATOM    900  O3'   A M   2      19.248  28.727  49.449  1.00  0.00           O  
ATOM    901  C2'   A M   2      21.549  29.502  49.080  1.00  0.00           C  
ATOM    902  O2'   A M   2      20.943  30.664  48.536  1.00  0.00           O  
ATOM    903  C1'   A M   2      22.625  29.933  50.078  1.00  0.00           C  
ATOM    904  N1    A M   2      27.025  28.575  47.759  1.00  0.00           N  
ATOM    905  C2    A M   2      26.067  29.441  47.409  1.00  0.00           C  
ATOM    906  N3    A M   2      24.938  29.749  48.044  1.00  0.00           N  
ATOM    907  C4    A M   2      24.828  29.044  49.182  1.00  0.00           C  
ATOM    908  C5    A M   2      25.728  28.119  49.675  1.00  0.00           C  
ATOM    909  C6    A M   2      26.883  27.883  48.910  1.00  0.00           C  
ATOM    910  N6    A M   2      27.839  27.020  49.260  1.00  0.00           N  
ATOM    911  N7    A M   2      25.281  27.590  50.877  1.00  0.00           N  
ATOM    912  C8    A M   2      24.137  28.200  51.081  1.00  0.00           C  
ATOM    913  N9    A M   2      23.803  29.093  50.097  1.00  0.00           N  
ATOM    914  OP1   A M   2      19.685  26.325  54.044  1.00  0.00           O  
ATOM    915  OP2   A M   2      21.492  25.487  52.423  1.00  0.00           O1-
ATOM    916  P     G M   3      18.700  27.516  48.414  1.00  0.00           P  
ATOM    917  C5'   G M   3      19.370  29.229  46.627  1.00  0.00           C  
ATOM    918  O5'   G M   3      19.854  28.202  47.544  1.00  0.00           O  
ATOM    919  C4'   G M   3      20.396  29.363  45.534  1.00  0.00           C  
ATOM    920  O4'   G M   3      21.680  29.517  46.121  1.00  0.00           O  
ATOM    921  C3'   G M   3      20.545  28.208  44.579  1.00  0.00           C  
ATOM    922  O3'   G M   3      19.571  28.099  43.534  1.00  0.00           O  
ATOM    923  C2'   G M   3      21.950  28.444  44.022  1.00  0.00           C  
ATOM    924  O2'   G M   3      21.850  29.387  42.987  1.00  0.00           O  
ATOM    925  C1'   G M   3      22.684  28.973  45.247  1.00  0.00           C  
ATOM    926  N1    G M   3      26.613  25.804  44.512  1.00  0.00           N  
ATOM    927  C2    G M   3      26.151  26.819  43.708  1.00  0.00           C  
ATOM    928  N2    G M   3      26.836  27.034  42.576  1.00  0.00           N  
ATOM    929  N3    G M   3      25.099  27.562  43.991  1.00  0.00           N  
ATOM    930  C4    G M   3      24.528  27.214  45.163  1.00  0.00           C  
ATOM    931  C5    G M   3      24.908  26.221  46.045  1.00  0.00           C  
ATOM    932  C6    G M   3      26.040  25.428  45.724  1.00  0.00           C  
ATOM    933  O6    G M   3      26.534  24.500  46.375  1.00  0.00           O  
ATOM    934  N7    G M   3      24.061  26.180  47.137  1.00  0.00           N  
ATOM    935  C8    G M   3      23.195  27.130  46.911  1.00  0.00           C  
ATOM    936  N9    G M   3      23.418  27.798  45.731  1.00  0.00           N  
ATOM    937  OP1   G M   3      17.346  27.993  47.941  1.00  0.00           O  
ATOM    938  OP2   G M   3      18.783  26.034  48.521  1.00  0.00           O1-
ATOM    939  P     C M   4      18.643  26.734  43.654  1.00  0.00           P  
ATOM    940  C5'   C M   4      19.569  26.568  41.162  1.00  0.00           C  
ATOM    941  O5'   C M   4      19.674  27.079  42.476  1.00  0.00           O  
ATOM    942  C4'   C M   4      20.899  26.647  40.471  1.00  0.00           C  
ATOM    943  O4'   C M   4      21.943  26.923  41.438  1.00  0.00           O  
ATOM    944  C3'   C M   4      21.341  25.340  39.853  1.00  0.00           C  
ATOM    945  O3'   C M   4      20.728  25.086  38.610  1.00  0.00           O  
ATOM    946  C2'   C M   4      22.851  25.473  39.789  1.00  0.00           C  
ATOM    947  O2'   C M   4      23.220  26.328  38.725  1.00  0.00           O  
ATOM    948  C1'   C M   4      23.113  26.203  41.102  1.00  0.00           C  
ATOM    949  N1    C M   4      23.458  25.193  42.073  1.00  0.00           N  
ATOM    950  C2    C M   4      24.676  24.505  42.074  1.00  0.00           C  
ATOM    951  O2    C M   4      25.421  24.608  41.083  1.00  0.00           O  
ATOM    952  N3    C M   4      25.007  23.749  43.148  1.00  0.00           N  
ATOM    953  C4    C M   4      24.175  23.668  44.188  1.00  0.00           C  
ATOM    954  N4    C M   4      24.545  22.911  45.224  1.00  0.00           N  
ATOM    955  C5    C M   4      22.936  24.356  44.207  1.00  0.00           C  
ATOM    956  C6    C M   4      22.613  25.102  43.145  1.00  0.00           C  
ATOM    957  OP1   C M   4      17.242  27.004  43.245  1.00  0.00           O  
ATOM    958  OP2   C M   4      19.059  25.398  44.143  1.00  0.00           O1-
ATOM    959  P     U M   5      20.243  23.725  38.621  1.00  0.00           P  
ATOM    960  C5'   U M   5      22.090  22.619  37.215  1.00  0.00           C  
ATOM    961  O5'   U M   5      21.630  23.807  37.830  1.00  0.00           O  
ATOM    962  C4'   U M   5      23.574  22.423  37.366  1.00  0.00           C  
ATOM    963  O4'   U M   5      24.031  22.843  38.677  1.00  0.00           O  
ATOM    964  C3'   U M   5      24.017  20.973  37.319  1.00  0.00           C  
ATOM    965  O3'   U M   5      23.955  20.391  36.034  1.00  0.00           O  
ATOM    966  C2'   U M   5      25.399  21.055  37.944  1.00  0.00           C  
ATOM    967  O2'   U M   5      26.304  21.726  37.082  1.00  0.00           O  
ATOM    968  C1'   U M   5      25.064  21.977  39.113  1.00  0.00           C  
ATOM    969  N1    U M   5      24.545  21.147  40.455  1.00  0.00           N  
ATOM    970  C2    U M   5      25.411  20.322  41.148  1.00  0.00           C  
ATOM    971  O2    U M   5      26.415  19.845  40.651  1.00  0.00           O  
ATOM    972  N3    U M   5      25.056  20.072  42.452  1.00  0.00           N  
ATOM    973  C4    U M   5      23.948  20.554  43.117  1.00  0.00           C  
ATOM    974  O4    U M   5      23.764  20.242  44.291  1.00  0.00           O  
ATOM    975  C5    U M   5      23.098  21.403  42.330  1.00  0.00           C  
ATOM    976  C6    U M   5      23.420  21.662  41.060  1.00  0.00           C  
ATOM    977  OP1   U M   5      19.118  24.091  37.730  1.00  0.00           O  
ATOM    978  OP2   U M   5      20.269  22.401  39.283  1.00  0.00           O1-
ATOM    979  P     U M   6      22.780  19.873  36.041  1.00  0.00           P  
ATOM    980  C5'   U M   6      25.123  18.764  36.014  1.00  0.00           C  
ATOM    981  O5'   U M   6      23.787  18.727  36.478  1.00  0.00           O  
ATOM    982  C4'   U M   6      25.935  17.647  36.615  1.00  0.00           C  
ATOM    983  O4'   U M   6      26.288  17.940  37.984  1.00  0.00           O  
ATOM    984  C3'   U M   6      25.310  16.273  36.693  1.00  0.00           C  
ATOM    985  O3'   U M   6      25.391  15.590  35.461  1.00  0.00           O  
ATOM    986  C2'   U M   6      26.172  15.577  37.740  1.00  0.00           C  
ATOM    987  O2'   U M   6      27.359  15.024  37.230  1.00  0.00           O  
ATOM    988  C1'   U M   6      26.551  16.725  38.665  1.00  0.00           C  
ATOM    989  N1    U M   6      25.765  16.530  39.835  1.00  0.00           N  
ATOM    990  C2    U M   6      26.191  15.731  40.878  1.00  0.00           C  
ATOM    991  O2    U M   6      27.221  15.083  40.840  1.00  0.00           O  
ATOM    992  N3    U M   6      25.363  15.718  41.975  1.00  0.00           N  
ATOM    993  C4    U M   6      24.178  16.407  42.128  1.00  0.00           C  
ATOM    994  O4    U M   6      23.544  16.293  43.174  1.00  0.00           O  
ATOM    995  C5    U M   6      23.804  17.213  41.001  1.00  0.00           C  
ATOM    996  C6    U M   6      24.590  17.244  39.922  1.00  0.00           C  
ATOM    997  OP1   U M   6      22.882  20.010  34.564  1.00  0.00           O  
ATOM    998  OP2   U M   6      21.445  19.647  36.666  1.00  0.00           O1-
ATOM    999  P     A M   7      24.530  14.447  35.273  1.00  0.00           P  
ATOM   1000  C5'   A M   7      26.362  12.552  35.366  1.00  0.00           C  
ATOM   1001  O5'   A M   7      24.989  12.925  35.466  1.00  0.00           O  
ATOM   1002  C4'   A M   7      26.722  11.571  36.463  1.00  0.00           C  
ATOM   1003  O4'   A M   7      26.924  12.293  37.698  1.00  0.00           O  
ATOM   1004  C3'   A M   7      25.657  10.548  36.821  1.00  0.00           C  
ATOM   1005  O3'   A M   7      25.698   9.448  35.912  1.00  0.00           O  
ATOM   1006  C2'   A M   7      26.088  10.144  38.232  1.00  0.00           C  
ATOM   1007  O2'   A M   7      27.146   9.207  38.217  1.00  0.00           O  
ATOM   1008  C1'   A M   7      26.609  11.460  38.800  1.00  0.00           C  
ATOM   1009  N1    A M   7      24.562  11.231  43.132  1.00  0.00           N  
ATOM   1010  C2    A M   7      25.689  10.723  42.619  1.00  0.00           C  
ATOM   1011  N3    A M   7      26.242  10.940  41.428  1.00  0.00           N  
ATOM   1012  C4    A M   7      25.499  11.797  40.709  1.00  0.00           C  
ATOM   1013  C5    A M   7      24.319  12.400  41.100  1.00  0.00           C  
ATOM   1014  C6    A M   7      23.839  12.090  42.384  1.00  0.00           C  
ATOM   1015  N6    A M   7      22.714  12.598  42.896  1.00  0.00           N  
ATOM   1016  N7    A M   7      23.833  13.225  40.097  1.00  0.00           N  
ATOM   1017  C8    A M   7      24.717  13.103  39.135  1.00  0.00           C  
ATOM   1018  N9    A M   7      25.751  12.258  39.439  1.00  0.00           N  
ATOM   1019  OP1   A M   7      24.256  14.697  33.844  1.00  0.00           O  
ATOM   1020  OP2   A M   7      23.485  14.738  36.284  1.00  0.00           O1-
ATOM   1021  P     U M   8      24.491   8.297  35.848  1.00  0.00           P  
ATOM   1022  C5'   U M   8      25.956   6.714  37.308  1.00  0.00           C  
ATOM   1023  O5'   U M   8      24.787   7.485  37.194  1.00  0.00           O  
ATOM   1024  C4'   U M   8      25.994   6.077  38.674  1.00  0.00           C  
ATOM   1025  O4'   U M   8      26.055   7.117  39.673  1.00  0.00           O  
ATOM   1026  C3'   U M   8      24.748   5.305  39.075  1.00  0.00           C  
ATOM   1027  O3'   U M   8      24.697   4.032  38.457  1.00  0.00           O  
ATOM   1028  C2'   U M   8      24.952   5.234  40.581  1.00  0.00           C  
ATOM   1029  O2'   U M   8      25.983   4.357  40.989  1.00  0.00           O  
ATOM   1030  C1'   U M   8      25.365   6.673  40.830  1.00  0.00           C  
ATOM   1031  N1    U M   8      24.245   7.570  41.117  1.00  0.00           N  
ATOM   1032  C2    U M   8      23.681   7.633  42.377  1.00  0.00           C  
ATOM   1033  O2    U M   8      24.053   6.938  43.306  1.00  0.00           O  
ATOM   1034  N3    U M   8      22.661   8.543  42.512  1.00  0.00           N  
ATOM   1035  C4    U M   8      22.159   9.378  41.535  1.00  0.00           C  
ATOM   1036  O4    U M   8      21.238  10.144  41.809  1.00  0.00           O  
ATOM   1037  C5    U M   8      22.795   9.252  40.254  1.00  0.00           C  
ATOM   1038  C6    U M   8      23.790   8.375  40.096  1.00  0.00           C  
ATOM   1039  OP1   U M   8      24.867   7.481  34.673  1.00  0.00           O  
ATOM   1040  OP2   U M   8      23.134   8.857  35.979  1.00  0.00           O1-
ATOM   1041  P     C M   9      23.281   3.358  38.072  1.00  0.00           P  
ATOM   1042  C5'   C M   9      23.564   2.335  40.483  1.00  0.00           C  
ATOM   1043  O5'   C M   9      22.705   2.846  39.466  1.00  0.00           O  
ATOM   1044  C4'   C M   9      22.761   2.047  41.729  1.00  0.00           C  
ATOM   1045  O4'   C M   9      22.239   3.272  42.308  1.00  0.00           O  
ATOM   1046  C3'   C M   9      21.543   1.182  41.473  1.00  0.00           C  
ATOM   1047  O3'   C M   9      21.913  -0.190  41.536  1.00  0.00           O  
ATOM   1048  C2'   C M   9      20.607   1.556  42.618  1.00  0.00           C  
ATOM   1049  O2'   C M   9      20.857   0.824  43.796  1.00  0.00           O  
ATOM   1050  C1'   C M   9      20.968   3.020  42.879  1.00  0.00           C  
ATOM   1051  N1    C M   9      20.335   4.369  42.603  1.00  0.00           N  
ATOM   1052  C2    C M   9      19.646   4.713  43.773  1.00  0.00           C  
ATOM   1053  O2    C M   9      19.558   3.871  44.683  1.00  0.00           O  
ATOM   1054  N3    C M   9      19.096   5.946  43.876  1.00  0.00           N  
ATOM   1055  C4    C M   9      19.213   6.816  42.873  1.00  0.00           C  
ATOM   1056  N4    C M   9      18.655   8.020  43.021  1.00  0.00           N  
ATOM   1057  C5    C M   9      19.907   6.488  41.680  1.00  0.00           C  
ATOM   1058  C6    C M   9      20.449   5.269  41.581  1.00  0.00           C  
ATOM   1059  OP1   C M   9      24.033   2.237  37.431  1.00  0.00           O  
ATOM   1060  OP2   C M   9      22.163   4.007  37.339  1.00  0.00           O1-
ATOM   1061  P     A M  10      22.379  -1.583  40.207  1.00  0.00           P  
ATOM   1062  C5'   A M  10      21.345  -0.999  37.849  1.00  0.00           C  
ATOM   1063  O5'   A M  10      21.200  -1.057  39.275  1.00  0.00           O  
ATOM   1064  C4'   A M  10      20.017  -1.274  37.194  1.00  0.00           C  
ATOM   1065  O4'   A M  10      19.718  -2.692  37.268  1.00  0.00           O  
ATOM   1066  C3'   A M  10      18.828  -0.587  37.852  1.00  0.00           C  
ATOM   1067  O3'   A M  10      18.670   0.741  37.340  1.00  0.00           O  
ATOM   1068  C2'   A M  10      17.666  -1.482  37.437  1.00  0.00           C  
ATOM   1069  O2'   A M  10      17.191  -1.177  36.140  1.00  0.00           O  
ATOM   1070  C1'   A M  10      18.323  -2.870  37.427  1.00  0.00           C  
ATOM   1071  N1    A M  10      16.773  -7.694  36.090  1.00  0.00           N  
ATOM   1072  C2    A M  10      16.364  -6.467  35.747  1.00  0.00           C  
ATOM   1073  N3    A M  10      16.825  -5.284  36.149  1.00  0.00           N  
ATOM   1074  C4    A M  10      17.837  -5.440  37.018  1.00  0.00           C  
ATOM   1075  C5    A M  10      18.367  -6.635  37.468  1.00  0.00           C  
ATOM   1076  C6    A M  10      17.792  -7.816  36.967  1.00  0.00           C  
ATOM   1077  N6    A M  10      18.202  -9.040  37.308  1.00  0.00           N  
ATOM   1078  N7    A M  10      19.404  -6.408  38.360  1.00  0.00           N  
ATOM   1079  C8    A M  10      19.477  -5.099  38.429  1.00  0.00           C  
ATOM   1080  N9    A M  10      18.560  -4.452  37.643  1.00  0.00           N  
ATOM   1081  OP1   A M  10      22.086  -2.997  40.534  1.00  0.00           O  
ATOM   1082  OP2   A M  10      23.683  -1.227  39.593  1.00  0.00           O1-
ATOM   1083  P     G M  11      18.490   2.315  38.134  1.00  0.00           P  
ATOM   1084  C5'   G M  11      17.502   0.862  40.085  1.00  0.00           C  
ATOM   1085  O5'   G M  11      17.765   2.156  39.546  1.00  0.00           O  
ATOM   1086  C4'   G M  11      16.439   0.947  41.153  1.00  0.00           C  
ATOM   1087  O4'   G M  11      16.925   1.783  42.237  1.00  0.00           O  
ATOM   1088  C3'   G M  11      15.125   1.579  40.731  1.00  0.00           C  
ATOM   1089  O3'   G M  11      14.253   0.620  40.142  1.00  0.00           O  
ATOM   1090  C2'   G M  11      14.578   2.096  42.057  1.00  0.00           C  
ATOM   1091  O2'   G M  11      13.938   1.094  42.823  1.00  0.00           O  
ATOM   1092  C1'   G M  11      15.860   2.564  42.750  1.00  0.00           C  
ATOM   1093  N1    G M  11      14.180   6.989  44.243  1.00  0.00           N  
ATOM   1094  C2    G M  11      13.892   5.741  44.738  1.00  0.00           C  
ATOM   1095  N2    G M  11      12.989   5.690  45.727  1.00  0.00           N  
ATOM   1096  N3    G M  11      14.446   4.628  44.298  1.00  0.00           N  
ATOM   1097  C4    G M  11      15.330   4.855  43.303  1.00  0.00           C  
ATOM   1098  C5    G M  11      15.694   6.061  42.735  1.00  0.00           C  
ATOM   1099  C6    G M  11      15.088   7.248  43.220  1.00  0.00           C  
ATOM   1100  O6    G M  11      15.276   8.412  42.845  1.00  0.00           O  
ATOM   1101  N7    G M  11      16.634   5.873  41.740  1.00  0.00           N  
ATOM   1102  C8    G M  11      16.827   4.582  41.717  1.00  0.00           C  
ATOM   1103  N9    G M  11      16.068   3.903  42.638  1.00  0.00           N  
ATOM   1104  OP1   G M  11      17.409   2.374  37.108  1.00  0.00           O  
ATOM   1105  OP2   G M  11      19.489   3.423  38.238  1.00  0.00           O1-
ATOM   1106  P     A M  12      12.902   1.033  39.400  1.00  0.00           P  
ATOM   1107  C5'   A M  12      12.119   0.762  41.771  1.00  0.00           C  
ATOM   1108  O5'   A M  12      12.026   1.473  40.607  1.00  0.00           O  
ATOM   1109  C4'   A M  12      11.432   1.636  42.799  1.00  0.00           C  
ATOM   1110  O4'   A M  12      12.269   2.754  43.117  1.00  0.00           O  
ATOM   1111  C3'   A M  12      10.239   2.356  42.229  1.00  0.00           C  
ATOM   1112  O3'   A M  12       9.158   1.519  42.044  1.00  0.00           O  
ATOM   1113  C2'   A M  12      10.027   3.457  43.266  1.00  0.00           C  
ATOM   1114  O2'   A M  12       9.479   3.113  44.526  1.00  0.00           O  
ATOM   1115  C1'   A M  12      11.461   3.849  43.528  1.00  0.00           C  
ATOM   1116  N1    A M  12      11.117   8.967  43.206  1.00  0.00           N  
ATOM   1117  C2    A M  12      10.538   8.125  44.071  1.00  0.00           C  
ATOM   1118  N3    A M  12      10.605   6.796  44.123  1.00  0.00           N  
ATOM   1119  C4    A M  12      11.379   6.320  43.133  1.00  0.00           C  
ATOM   1120  C5    A M  12      12.039   7.060  42.169  1.00  0.00           C  
ATOM   1121  C6    A M  12      11.888   8.456  42.223  1.00  0.00           C  
ATOM   1122  N6    A M  12      12.466   9.295  41.360  1.00  0.00           N  
ATOM   1123  N7    A M  12      12.742   6.230  41.311  1.00  0.00           N  
ATOM   1124  C8    A M  12      12.497   5.024  41.769  1.00  0.00           C  
ATOM   1125  N9    A M  12      11.681   5.007  42.869  1.00  0.00           N  
ATOM   1126  OP1   A M  12      12.629  -0.307  38.949  1.00  0.00           O  
ATOM   1127  OP2   A M  12      12.705   2.211  38.516  1.00  0.00           O1-
ATOM   1128  P     C M  13       8.395   1.670  40.996  1.00  0.00           P  
ATOM   1129  C5'   C M  13       7.516   2.884  43.093  1.00  0.00           C  
ATOM   1130  O5'   C M  13       7.945   2.982  41.759  1.00  0.00           O  
ATOM   1131  C4'   C M  13       6.837   4.140  43.474  1.00  0.00           C  
ATOM   1132  O4'   C M  13       7.832   5.172  43.663  1.00  0.00           O  
ATOM   1133  C3'   C M  13       5.923   4.679  42.399  1.00  0.00           C  
ATOM   1134  O3'   C M  13       4.650   4.046  42.403  1.00  0.00           O  
ATOM   1135  C2'   C M  13       5.873   6.162  42.751  1.00  0.00           C  
ATOM   1136  O2'   C M  13       4.968   6.472  43.794  1.00  0.00           O  
ATOM   1137  C1'   C M  13       7.290   6.414  43.265  1.00  0.00           C  
ATOM   1138  N1    C M  13       8.188   7.115  42.226  1.00  0.00           N  
ATOM   1139  C2    C M  13       8.078   8.510  42.221  1.00  0.00           C  
ATOM   1140  O2    C M  13       7.420   9.062  43.119  1.00  0.00           O  
ATOM   1141  N3    C M  13       8.689   9.216  41.239  1.00  0.00           N  
ATOM   1142  C4    C M  13       9.385   8.581  40.295  1.00  0.00           C  
ATOM   1143  N4    C M  13       9.970   9.319  39.348  1.00  0.00           N  
ATOM   1144  C5    C M  13       9.508   7.168  40.283  1.00  0.00           C  
ATOM   1145  C6    C M  13       8.903   6.475  41.254  1.00  0.00           C  
ATOM   1146  OP1   C M  13       7.398   0.602  41.309  1.00  0.00           O  
ATOM   1147  OP2   C M  13       8.672   2.048  39.580  1.00  0.00           O1-
ATOM   1148  P     U M  14       3.693   4.214  41.160  1.00  0.00           P  
ATOM   1149  C5'   U M  14       2.231   5.831  42.606  1.00  0.00           C  
ATOM   1150  O5'   U M  14       2.923   5.589  41.405  1.00  0.00           O  
ATOM   1151  C4'   U M  14       1.765   7.271  42.628  1.00  0.00           C  
ATOM   1152  O4'   U M  14       2.874   8.168  42.878  1.00  0.00           O  
ATOM   1153  C3'   U M  14       1.212   7.774  41.309  1.00  0.00           C  
ATOM   1154  O3'   U M  14      -0.105   7.340  41.121  1.00  0.00           O  
ATOM   1155  C2'   U M  14       1.312   9.273  41.509  1.00  0.00           C  
ATOM   1156  O2'   U M  14       0.302   9.756  42.361  1.00  0.00           O  
ATOM   1157  C1'   U M  14       2.704   9.363  42.130  1.00  0.00           C  
ATOM   1158  N1    U M  14       3.796   9.503  41.102  1.00  0.00           N  
ATOM   1159  C2    U M  14       4.064  10.780  40.648  1.00  0.00           C  
ATOM   1160  O2    U M  14       3.432  11.759  41.007  1.00  0.00           O  
ATOM   1161  N3    U M  14       5.104  10.873  39.754  1.00  0.00           N  
ATOM   1162  C4    U M  14       5.882   9.840  39.278  1.00  0.00           C  
ATOM   1163  O4    U M  14       6.782  10.080  38.477  1.00  0.00           O  
ATOM   1164  C5    U M  14       5.542   8.544  39.795  1.00  0.00           C  
ATOM   1165  C6    U M  14       4.535   8.425  40.666  1.00  0.00           C  
ATOM   1166  OP1   U M  14       2.699   3.123  41.301  1.00  0.00           O  
ATOM   1167  OP2   U M  14       4.500   4.428  39.936  1.00  0.00           O1-
ATOM   1168  P     G M  15      -0.226   6.582  40.026  1.00  0.00           P  
ATOM   1169  C5'   G M  15      -1.056   9.063  40.282  1.00  0.00           C  
ATOM   1170  O5'   G M  15      -0.148   8.140  39.688  1.00  0.00           O  
ATOM   1171  C4'   G M  15      -0.847  10.443  39.691  1.00  0.00           C  
ATOM   1172  O4'   G M  15       0.555  10.808  39.760  1.00  0.00           O  
ATOM   1173  C3'   G M  15      -1.109  10.597  38.202  1.00  0.00           C  
ATOM   1174  O3'   G M  15      -2.507  10.532  37.879  1.00  0.00           O  
ATOM   1175  C2'   G M  15      -0.522  11.995  38.043  1.00  0.00           C  
ATOM   1176  O2'   G M  15      -1.350  12.981  38.621  1.00  0.00           O  
ATOM   1177  C1'   G M  15       0.760  11.882  38.859  1.00  0.00           C  
ATOM   1178  N1    G M  15       4.482  13.700  35.907  1.00  0.00           N  
ATOM   1179  C2    G M  15       3.427  14.383  36.463  1.00  0.00           C  
ATOM   1180  N2    G M  15       3.383  15.701  36.220  1.00  0.00           N  
ATOM   1181  N3    G M  15       2.490  13.818  37.199  1.00  0.00           N  
ATOM   1182  C4    G M  15       2.684  12.490  37.345  1.00  0.00           C  
ATOM   1183  C5    G M  15       3.704  11.710  36.835  1.00  0.00           C  
ATOM   1184  C6    G M  15       4.704  12.333  36.045  1.00  0.00           C  
ATOM   1185  O6    G M  15       5.687  11.812  35.503  1.00  0.00           O  
ATOM   1186  N7    G M  15       3.548  10.389  37.211  1.00  0.00           N  
ATOM   1187  C8    G M  15       2.459  10.384  37.931  1.00  0.00           C  
ATOM   1188  N9    G M  15       1.883  11.624  38.052  1.00  0.00           N  
ATOM   1189  OP1   G M  15      -1.614   6.259  40.434  1.00  0.00           O  
ATOM   1190  OP2   G M  15       0.438   5.861  38.915  1.00  0.00           O1-
ATOM   1191  P     A M  16      -3.032  10.376  36.243  1.00  0.00           P  
ATOM   1192  C5'   A M  16      -3.196  12.013  34.181  1.00  0.00           C  
ATOM   1193  O5'   A M  16      -3.668  11.611  35.465  1.00  0.00           O  
ATOM   1194  C4'   A M  16      -2.924  13.506  34.144  1.00  0.00           C  
ATOM   1195  O4'   A M  16      -1.701  13.803  34.869  1.00  0.00           O  
ATOM   1196  C3'   A M  16      -2.660  13.962  32.724  1.00  0.00           C  
ATOM   1197  O3'   A M  16      -3.887  14.305  32.090  1.00  0.00           O  
ATOM   1198  C2'   A M  16      -1.670  15.107  32.893  1.00  0.00           C  
ATOM   1199  O2'   A M  16      -2.269  16.345  33.198  1.00  0.00           O  
ATOM   1200  C1'   A M  16      -0.847  14.622  34.087  1.00  0.00           C  
ATOM   1201  N1    A M  16       3.506  14.179  31.285  1.00  0.00           N  
ATOM   1202  C2    A M  16       2.612  15.170  31.383  1.00  0.00           C  
ATOM   1203  N3    A M  16       1.506  15.235  32.120  1.00  0.00           N  
ATOM   1204  C4    A M  16       1.343  14.106  32.830  1.00  0.00           C  
ATOM   1205  C5    A M  16       2.175  13.002  32.836  1.00  0.00           C  
ATOM   1206  C6    A M  16       3.314  13.059  32.014  1.00  0.00           C  
ATOM   1207  N6    A M  16       4.206  12.070  31.917  1.00  0.00           N  
ATOM   1208  N7    A M  16       1.690  12.026  33.691  1.00  0.00           N  
ATOM   1209  C8    A M  16       0.590  12.552  34.177  1.00  0.00           C  
ATOM   1210  N9    A M  16       0.322  13.809  33.700  1.00  0.00           N  
ATOM   1211  OP1   A M  16      -4.150   9.520  36.717  1.00  0.00           O  
ATOM   1212  OP2   A M  16      -1.976   9.790  35.369  1.00  0.00           O1-
ATOM   1213  P     U M  17      -4.327  13.535  30.793  1.00  0.00           P  
ATOM   1214  C5'   U M  17      -3.686  15.580  29.357  1.00  0.00           C  
ATOM   1215  O5'   U M  17      -3.413  14.286  29.725  1.00  0.00           O  
ATOM   1216  C4'   U M  17      -2.504  16.114  28.577  1.00  0.00           C  
ATOM   1217  O4'   U M  17      -1.295  15.928  29.305  1.00  0.00           O  
ATOM   1218  C3'   U M  17      -2.096  15.317  27.362  1.00  0.00           C  
ATOM   1219  O3'   U M  17      -3.133  15.520  26.503  1.00  0.00           O  
ATOM   1220  C2'   U M  17      -0.810  16.044  27.022  1.00  0.00           C  
ATOM   1221  O2'   U M  17      -1.033  17.381  26.676  1.00  0.00           O  
ATOM   1222  C1'   U M  17      -0.211  15.939  28.410  1.00  0.00           C  
ATOM   1223  N1    U M  17       0.477  14.576  28.562  1.00  0.00           N  
ATOM   1224  C2    U M  17       1.727  14.381  28.005  1.00  0.00           C  
ATOM   1225  O2    U M  17       2.273  15.205  27.293  1.00  0.00           O  
ATOM   1226  N3    U M  17       2.319  13.179  28.312  1.00  0.00           N  
ATOM   1227  C4    U M  17       1.798  12.175  29.103  1.00  0.00           C  
ATOM   1228  O4    U M  17       2.450  11.151  29.287  1.00  0.00           O  
ATOM   1229  C5    U M  17       0.497  12.453  29.643  1.00  0.00           C  
ATOM   1230  C6    U M  17      -0.101  13.613  29.360  1.00  0.00           C  
ATOM   1231  OP1   U M  17      -5.743  13.520  30.549  1.00  0.00           O  
ATOM   1232  OP2   U M  17      -4.014  12.187  30.727  1.00  0.00           O1-
ATOM   1233  P     G M  18      -3.200  15.050  25.128  1.00  0.00           P  
ATOM   1234  C5'   G M  18      -1.835  16.714  23.618  1.00  0.00           C  
ATOM   1235  O5'   G M  18      -2.139  15.358  23.983  1.00  0.00           O  
ATOM   1236  C4'   G M  18      -0.484  16.792  22.950  1.00  0.00           C  
ATOM   1237  O4'   G M  18       0.516  16.153  23.791  1.00  0.00           O  
ATOM   1238  C3'   G M  18      -0.322  16.062  21.628  1.00  0.00           C  
ATOM   1239  O3'   G M  18      -0.890  16.805  20.553  1.00  0.00           O  
ATOM   1240  C2'   G M  18       1.196  15.965  21.524  1.00  0.00           C  
ATOM   1241  O2'   G M  18       1.792  17.199  21.187  1.00  0.00           O  
ATOM   1242  C1'   G M  18       1.578  15.677  22.975  1.00  0.00           C  
ATOM   1243  N1    G M  18       4.760  11.661  23.109  1.00  0.00           N  
ATOM   1244  C2    G M  18       4.916  12.871  22.474  1.00  0.00           C  
ATOM   1245  N2    G M  18       6.084  13.061  21.846  1.00  0.00           N  
ATOM   1246  N3    G M  18       4.000  13.818  22.459  1.00  0.00           N  
ATOM   1247  C4    G M  18       2.887  13.464  23.137  1.00  0.00           C  
ATOM   1248  C5    G M  18       2.627  12.285  23.807  1.00  0.00           C  
ATOM   1249  C6    G M  18       3.624  11.275  23.814  1.00  0.00           C  
ATOM   1250  O6    G M  18       3.583  10.161  24.351  1.00  0.00           O  
ATOM   1251  N7    G M  18       1.368  12.309  24.378  1.00  0.00           N  
ATOM   1252  C8    G M  18       0.889  13.480  24.054  1.00  0.00           C  
ATOM   1253  N9    G M  18       1.757  14.232  23.301  1.00  0.00           N  
ATOM   1254  OP1   G M  18      -4.530  15.498  24.643  1.00  0.00           O  
ATOM   1255  OP2   G M  18      -3.014  13.645  25.560  1.00  0.00           O1-
ATOM   1256  P     U M  19      -0.983  16.071  19.009  1.00  0.00           P  
ATOM   1257  C5'   U M  19       1.541  16.609  18.498  1.00  0.00           C  
ATOM   1258  O5'   U M  19       0.519  15.615  18.713  1.00  0.00           O  
ATOM   1259  C4'   U M  19       2.867  15.969  18.160  1.00  0.00           C  
ATOM   1260  O4'   U M  19       3.417  15.286  19.317  1.00  0.00           O  
ATOM   1261  C3'   U M  19       2.872  14.919  17.064  1.00  0.00           C  
ATOM   1262  O3'   U M  19       2.864  15.475  15.755  1.00  0.00           O  
ATOM   1263  C2'   U M  19       4.152  14.137  17.355  1.00  0.00           C  
ATOM   1264  O2'   U M  19       5.313  14.733  16.811  1.00  0.00           O  
ATOM   1265  C1'   U M  19       4.209  14.188  18.883  1.00  0.00           C  
ATOM   1266  N1    U M  19       3.700  12.952  19.499  1.00  0.00           N  
ATOM   1267  C2    U M  19       4.591  11.911  19.670  1.00  0.00           C  
ATOM   1268  O2    U M  19       5.759  11.972  19.329  1.00  0.00           O  
ATOM   1269  N3    U M  19       4.065  10.786  20.258  1.00  0.00           N  
ATOM   1270  C4    U M  19       2.765  10.603  20.682  1.00  0.00           C  
ATOM   1271  O4    U M  19       2.441   9.534  21.194  1.00  0.00           O  
ATOM   1272  C5    U M  19       1.900  11.729  20.469  1.00  0.00           C  
ATOM   1273  C6    U M  19       2.386  12.835  19.900  1.00  0.00           C  
ATOM   1274  OP1   U M  19      -1.399  17.048  17.972  1.00  0.00           O  
ATOM   1275  OP2   U M  19      -1.801  14.865  19.228  1.00  0.00           O1-
ATOM   1276  P     U M  20       2.396  14.478  14.294  1.00  0.00           P  
ATOM   1277  C5'   U M  20       4.969  14.358  13.976  1.00  0.00           C  
ATOM   1278  O5'   U M  20       3.865  14.107  14.760  1.00  0.00           O  
ATOM   1279  C4'   U M  20       5.846  13.160  14.109  1.00  0.00           C  
ATOM   1280  O4'   U M  20       5.876  12.713  15.479  1.00  0.00           O  
ATOM   1281  C3'   U M  20       5.316  11.943  13.414  1.00  0.00           C  
ATOM   1282  O3'   U M  20       5.461  12.072  12.006  1.00  0.00           O  
ATOM   1283  C2'   U M  20       6.180  10.863  14.054  1.00  0.00           C  
ATOM   1284  O2'   U M  20       7.498  10.792  13.539  1.00  0.00           O  
ATOM   1285  C1'   U M  20       6.178  11.330  15.494  1.00  0.00           C  
ATOM   1286  N1    U M  20       5.185  10.676  16.274  1.00  0.00           N  
ATOM   1287  C2    U M  20       5.477   9.423  16.778  1.00  0.00           C  
ATOM   1288  O2    U M  20       6.571   8.900  16.662  1.00  0.00           O  
ATOM   1289  N3    U M  20       4.438   8.800  17.424  1.00  0.00           N  
ATOM   1290  C4    U M  20       3.163   9.294  17.613  1.00  0.00           C  
ATOM   1291  O4    U M  20       2.335   8.614  18.217  1.00  0.00           O  
ATOM   1292  C5    U M  20       2.938  10.600  17.061  1.00  0.00           C  
ATOM   1293  C6    U M  20       3.932  11.228  16.428  1.00  0.00           C  
ATOM   1294  OP1   U M  20       2.466  15.059  12.942  1.00  0.00           O  
ATOM   1295  OP2   U M  20       1.505  13.320  14.525  1.00  0.00           O1-
ATOM   1296  P     G M  21       4.598  10.992  10.919  1.00  0.00           P  
ATOM   1297  C5'   G M  21       5.989   8.956  10.198  1.00  0.00           C  
ATOM   1298  O5'   G M  21       5.958  10.354  10.376  1.00  0.00           O  
ATOM   1299  C4'   G M  21       6.897   8.210  11.162  1.00  0.00           C  
ATOM   1300  O4'   G M  21       6.508   8.333  12.549  1.00  0.00           O  
ATOM   1301  C3'   G M  21       6.740   6.720  10.963  1.00  0.00           C  
ATOM   1302  O3'   G M  21       7.314   6.373   9.719  1.00  0.00           O  
ATOM   1303  C2'   G M  21       7.366   6.115  12.227  1.00  0.00           C  
ATOM   1304  O2'   G M  21       8.775   6.062  12.267  1.00  0.00           O  
ATOM   1305  C1'   G M  21       6.875   7.126  13.253  1.00  0.00           C  
ATOM   1306  N1    G M  21       4.620   3.631  16.292  1.00  0.00           N  
ATOM   1307  C2    G M  21       5.899   3.624  15.790  1.00  0.00           C  
ATOM   1308  N2    G M  21       6.663   2.576  16.132  1.00  0.00           N  
ATOM   1309  N3    G M  21       6.390   4.569  15.013  1.00  0.00           N  
ATOM   1310  C4    G M  21       5.492   5.547  14.766  1.00  0.00           C  
ATOM   1311  C5    G M  21       4.191   5.653  15.219  1.00  0.00           C  
ATOM   1312  C6    G M  21       3.678   4.627  16.053  1.00  0.00           C  
ATOM   1313  O6    G M  21       2.550   4.540  16.554  1.00  0.00           O  
ATOM   1314  N7    G M  21       3.597   6.807  14.744  1.00  0.00           N  
ATOM   1315  C8    G M  21       4.525   7.377  14.024  1.00  0.00           C  
ATOM   1316  N9    G M  21       5.700   6.665  13.993  1.00  0.00           N  
ATOM   1317  OP1   G M  21       3.915  11.710   9.816  1.00  0.00           O  
ATOM   1318  OP2   G M  21       3.898   9.917  11.681  1.00  0.00           O1-
ATOM   1319  P     A M  22       6.378   5.511   8.511  1.00  0.00           P  
ATOM   1320  C5'   A M  22       8.590   4.527   9.523  1.00  0.00           C  
ATOM   1321  O5'   A M  22       7.245   4.947   9.722  1.00  0.00           O  
ATOM   1322  C4'   A M  22       8.781   3.158  10.103  1.00  0.00           C  
ATOM   1323  O4'   A M  22       8.593   3.267  11.532  1.00  0.00           O  
ATOM   1324  C3'   A M  22       7.749   2.126   9.648  1.00  0.00           C  
ATOM   1325  O3'   A M  22       8.180   1.471   8.458  1.00  0.00           O  
ATOM   1326  C2'   A M  22       7.680   1.185  10.839  1.00  0.00           C  
ATOM   1327  O2'   A M  22       8.784   0.307  10.840  1.00  0.00           O  
ATOM   1328  C1'   A M  22       7.833   2.163  12.005  1.00  0.00           C  
ATOM   1329  N1    A M  22       4.111   1.114  15.378  1.00  0.00           N  
ATOM   1330  C2    A M  22       5.256   0.491  15.076  1.00  0.00           C  
ATOM   1331  N3    A M  22       6.184   0.823  14.182  1.00  0.00           N  
ATOM   1332  C4    A M  22       5.840   1.952  13.539  1.00  0.00           C  
ATOM   1333  C5    A M  22       4.699   2.704  13.738  1.00  0.00           C  
ATOM   1334  C6    A M  22       3.796   2.247  14.715  1.00  0.00           C  
ATOM   1335  N6    A M  22       2.654   2.870  15.015  1.00  0.00           N  
ATOM   1336  N7    A M  22       4.682   3.804  12.894  1.00  0.00           N  
ATOM   1337  C8    A M  22       5.798   3.693  12.213  1.00  0.00           C  
ATOM   1338  N9    A M  22       6.547   2.598  12.553  1.00  0.00           N  
ATOM   1339  OP1   A M  22       7.020   5.175   7.204  1.00  0.00           O  
ATOM   1340  OP2   A M  22       4.949   5.162   8.710  1.00  0.00           O1-
ATOM   1341  P     C M  23       6.998   1.049   7.255  1.00  0.00           P  
ATOM   1342  C5'   C M  23       7.393  -1.182   8.486  1.00  0.00           C  
ATOM   1343  O5'   C M  23       6.606  -0.022   8.378  1.00  0.00           O  
ATOM   1344  C4'   C M  23       6.891  -2.001   9.627  1.00  0.00           C  
ATOM   1345  O4'   C M  23       6.891  -1.162  10.793  1.00  0.00           O  
ATOM   1346  C3'   C M  23       5.437  -2.380   9.544  1.00  0.00           C  
ATOM   1347  O3'   C M  23       5.276  -3.458   8.697  1.00  0.00           O  
ATOM   1348  C2'   C M  23       5.236  -2.807  10.987  1.00  0.00           C  
ATOM   1349  O2'   C M  23       5.826  -4.051  11.312  1.00  0.00           O  
ATOM   1350  C1'   C M  23       5.964  -1.691  11.715  1.00  0.00           C  
ATOM   1351  N1    C M  23       4.982  -0.587  12.031  1.00  0.00           N  
ATOM   1352  C2    C M  23       4.077  -0.772  13.083  1.00  0.00           C  
ATOM   1353  O2    C M  23       4.128  -1.829  13.736  1.00  0.00           O  
ATOM   1354  N3    C M  23       3.176   0.201  13.356  1.00  0.00           N  
ATOM   1355  C4    C M  23       3.157   1.317  12.627  1.00  0.00           C  
ATOM   1356  N4    C M  23       2.250   2.248  12.933  1.00  0.00           N  
ATOM   1357  C5    C M  23       4.065   1.524  11.557  1.00  0.00           C  
ATOM   1358  C6    C M  23       4.954   0.561  11.290  1.00  0.00           C  
ATOM   1359  OP1   C M  23       7.138   0.394   5.937  1.00  0.00           O  
ATOM   1360  OP2   C M  23       6.056   2.180   7.365  1.00  0.00           O1-
ATOM   1361  P     U M  24       4.133  -3.456   7.878  1.00  0.00           P  
ATOM   1362  C5'   U M  24       3.701  -5.175   9.790  1.00  0.00           C  
ATOM   1363  O5'   U M  24       3.194  -4.134   8.979  1.00  0.00           O  
ATOM   1364  C4'   U M  24       2.882  -5.300  11.045  1.00  0.00           C  
ATOM   1365  O4'   U M  24       3.023  -4.112  11.865  1.00  0.00           O  
ATOM   1366  C3'   U M  24       1.385  -5.389  10.831  1.00  0.00           C  
ATOM   1367  O3'   U M  24       0.962  -6.658  10.373  1.00  0.00           O  
ATOM   1368  C2'   U M  24       0.848  -5.006  12.204  1.00  0.00           C  
ATOM   1369  O2'   U M  24       0.990  -6.077  13.125  1.00  0.00           O  
ATOM   1370  C1'   U M  24       1.824  -3.894  12.583  1.00  0.00           C  
ATOM   1371  N1    U M  24       1.272  -2.523  12.315  1.00  0.00           N  
ATOM   1372  C2    U M  24       0.235  -2.041  13.090  1.00  0.00           C  
ATOM   1373  O2    U M  24      -0.291  -2.692  13.975  1.00  0.00           O  
ATOM   1374  N3    U M  24      -0.169  -0.762  12.790  1.00  0.00           N  
ATOM   1375  C4    U M  24       0.350   0.064  11.814  1.00  0.00           C  
ATOM   1376  O4    U M  24      -0.118   1.190  11.664  1.00  0.00           O  
ATOM   1377  C5    U M  24       1.422  -0.509  11.052  1.00  0.00           C  
ATOM   1378  C6    U M  24       1.835  -1.750  11.322  1.00  0.00           C  
ATOM   1379  OP1   U M  24       4.568  -4.513   6.937  1.00  0.00           O  
ATOM   1380  OP2   U M  24       3.354  -2.288   7.408  1.00  0.00           O1-
ATOM   1381  P     G M  25       0.216  -6.593   9.213  1.00  0.00           P  
ATOM   1382  C5'   G M  25      -1.266  -7.756  11.058  1.00  0.00           C  
ATOM   1383  O5'   G M  25      -0.961  -6.583  10.311  1.00  0.00           O  
ATOM   1384  C4'   G M  25      -2.313  -7.548  12.133  1.00  0.00           C  
ATOM   1385  O4'   G M  25      -2.034  -6.349  12.907  1.00  0.00           O  
ATOM   1386  C3'   G M  25      -3.748  -7.338  11.672  1.00  0.00           C  
ATOM   1387  O3'   G M  25      -4.418  -8.521  11.280  1.00  0.00           O  
ATOM   1388  C2'   G M  25      -4.383  -6.684  12.887  1.00  0.00           C  
ATOM   1389  O2'   G M  25      -4.622  -7.652  13.896  1.00  0.00           O  
ATOM   1390  C1'   G M  25      -3.251  -5.769  13.349  1.00  0.00           C  
ATOM   1391  N1    G M  25      -5.735  -1.376  13.812  1.00  0.00           N  
ATOM   1392  C2    G M  25      -5.886  -2.550  14.509  1.00  0.00           C  
ATOM   1393  N2    G M  25      -6.822  -2.552  15.467  1.00  0.00           N  
ATOM   1394  N3    G M  25      -5.174  -3.636  14.283  1.00  0.00           N  
ATOM   1395  C4    G M  25      -4.277  -3.464  13.289  1.00  0.00           C  
ATOM   1396  C5    G M  25      -4.042  -2.334  12.530  1.00  0.00           C  
ATOM   1397  C6    G M  25      -4.818  -1.174  12.783  1.00  0.00           C  
ATOM   1398  O6    G M  25      -4.761  -0.075  12.217  1.00  0.00           O  
ATOM   1399  N7    G M  25      -3.038  -2.561  11.607  1.00  0.00           N  
ATOM   1400  C8    G M  25      -2.681  -3.799  11.814  1.00  0.00           C  
ATOM   1401  N9    G M  25      -3.393  -4.407  12.819  1.00  0.00           N  
ATOM   1402  OP1   G M  25       0.234  -7.902   8.522  1.00  0.00           O  
ATOM   1403  OP2   G M  25       0.024  -5.342   8.442  1.00  0.00           O1-
ATOM   1404  P     U M  26      -5.215  -8.260  10.344  1.00  0.00           P  
ATOM   1405  C5'   U M  26      -6.208  -8.077  12.751  1.00  0.00           C  
ATOM   1406  O5'   U M  26      -5.847  -7.423  11.540  1.00  0.00           O  
ATOM   1407  C4'   U M  26      -7.245  -7.279  13.499  1.00  0.00           C  
ATOM   1408  O4'   U M  26      -6.689  -5.982  13.839  1.00  0.00           O  
ATOM   1409  C3'   U M  26      -8.511  -6.941  12.726  1.00  0.00           C  
ATOM   1410  O3'   U M  26      -9.447  -8.008  12.766  1.00  0.00           O  
ATOM   1411  C2'   U M  26      -9.018  -5.718  13.475  1.00  0.00           C  
ATOM   1412  O2'   U M  26      -9.682  -6.040  14.679  1.00  0.00           O  
ATOM   1413  C1'   U M  26      -7.712  -5.004  13.798  1.00  0.00           C  
ATOM   1414  N1    U M  26      -7.324  -4.030  12.713  1.00  0.00           N  
ATOM   1415  C2    U M  26      -7.928  -2.788  12.753  1.00  0.00           C  
ATOM   1416  O2    U M  26      -8.706  -2.456  13.631  1.00  0.00           O  
ATOM   1417  N3    U M  26      -7.591  -1.944  11.723  1.00  0.00           N  
ATOM   1418  C4    U M  26      -6.728  -2.211  10.680  1.00  0.00           C  
ATOM   1419  O4    U M  26      -6.524  -1.350   9.829  1.00  0.00           O  
ATOM   1420  C5    U M  26      -6.142  -3.521  10.708  1.00  0.00           C  
ATOM   1421  C6    U M  26      -6.453  -4.362  11.699  1.00  0.00           C  
ATOM   1422  OP1   U M  26      -6.054  -9.486  10.194  1.00  0.00           O  
ATOM   1423  OP2   U M  26      -4.954  -7.391   9.174  1.00  0.00           O1-
ATOM   1424  P     U M  27     -10.690  -8.097  11.604  1.00  0.00           P  
ATOM   1425  C5'   U M  27     -12.156  -7.113  13.509  1.00  0.00           C  
ATOM   1426  O5'   U M  27     -11.610  -6.955  12.210  1.00  0.00           O  
ATOM   1427  C4'   U M  27     -12.777  -5.830  13.963  1.00  0.00           C  
ATOM   1428  O4'   U M  27     -11.738  -4.852  14.209  1.00  0.00           O  
ATOM   1429  C3'   U M  27     -13.738  -5.147  13.001  1.00  0.00           C  
ATOM   1430  O3'   U M  27     -15.053  -5.700  13.116  1.00  0.00           O  
ATOM   1431  C2'   U M  27     -13.696  -3.707  13.496  1.00  0.00           C  
ATOM   1432  O2'   U M  27     -14.522  -3.581  14.643  1.00  0.00           O  
ATOM   1433  C1'   U M  27     -12.230  -3.559  13.918  1.00  0.00           C  
ATOM   1434  N1    U M  27     -11.341  -2.959  13.021  1.00  0.00           N  
ATOM   1435  C2    U M  27     -11.274  -1.579  13.000  1.00  0.00           C  
ATOM   1436  O2    U M  27     -11.815  -0.875  13.834  1.00  0.00           O  
ATOM   1437  N3    U M  27     -10.549  -1.048  11.960  1.00  0.00           N  
ATOM   1438  C4    U M  27      -9.899  -1.744  10.962  1.00  0.00           C  
ATOM   1439  O4    U M  27      -9.285  -1.127  10.095  1.00  0.00           O  
ATOM   1440  C5    U M  27     -10.015  -3.173  11.053  1.00  0.00           C  
ATOM   1441  C6    U M  27     -10.715  -3.714  12.053  1.00  0.00           C  
ATOM   1442  OP1   U M  27     -11.419  -9.389  11.654  1.00  0.00           O  
ATOM   1443  OP2   U M  27     -10.145  -7.621  10.308  1.00  0.00           O1-
ATOM   1444  P     G M  28     -16.008  -5.836  11.888  1.00  0.00           P  
ATOM   1445  C5'   G M  28     -17.108  -3.641  12.712  1.00  0.00           C  
ATOM   1446  O5'   G M  28     -16.367  -4.292  11.681  1.00  0.00           O  
ATOM   1447  C4'   G M  28     -16.888  -2.142  12.708  1.00  0.00           C  
ATOM   1448  O4'   G M  28     -15.486  -1.809  12.830  1.00  0.00           O  
ATOM   1449  C3'   G M  28     -17.253  -1.453  11.412  1.00  0.00           C  
ATOM   1450  O3'   G M  28     -18.639  -1.409  11.244  1.00  0.00           O  
ATOM   1451  C2'   G M  28     -16.641  -0.091  11.688  1.00  0.00           C  
ATOM   1452  O2'   G M  28     -17.362   0.629  12.664  1.00  0.00           O  
ATOM   1453  C1'   G M  28     -15.292  -0.527  12.257  1.00  0.00           C  
ATOM   1454  N1    G M  28     -12.084   2.118   9.279  1.00  0.00           N  
ATOM   1455  C2    G M  28     -13.062   2.576  10.129  1.00  0.00           C  
ATOM   1456  N2    G M  28     -13.203   3.907  10.205  1.00  0.00           N  
ATOM   1457  N3    G M  28     -13.840   1.791  10.847  1.00  0.00           N  
ATOM   1458  C4    G M  28     -13.567   0.484  10.654  1.00  0.00           C  
ATOM   1459  C5    G M  28     -12.612  -0.083   9.831  1.00  0.00           C  
ATOM   1460  C6    G M  28     -11.784   0.776   9.064  1.00  0.00           C  
ATOM   1461  O6    G M  28     -10.882   0.467   8.276  1.00  0.00           O  
ATOM   1462  N7    G M  28     -12.649  -1.463   9.912  1.00  0.00           N  
ATOM   1463  C8    G M  28     -13.603  -1.713  10.766  1.00  0.00           C  
ATOM   1464  N9    G M  28     -14.204  -0.578  11.254  1.00  0.00           N  
ATOM   1465  OP1   G M  28     -17.268  -6.617  11.938  1.00  0.00           O  
ATOM   1466  OP2   G M  28     -14.909  -6.211  10.957  1.00  0.00           O1-
ATOM   1467  P     A M  29     -18.980  -1.599   9.901  1.00  0.00           P  
ATOM   1468  C5'   A M  29     -19.624   0.853   9.380  1.00  0.00           C  
ATOM   1469  O5'   A M  29     -18.768  -0.241   9.080  1.00  0.00           O  
ATOM   1470  C4'   A M  29     -19.096   2.175   8.857  1.00  0.00           C  
ATOM   1471  O4'   A M  29     -17.696   2.304   9.214  1.00  0.00           O  
ATOM   1472  C3'   A M  29     -19.162   2.373   7.348  1.00  0.00           C  
ATOM   1473  O3'   A M  29     -20.402   2.976   7.000  1.00  0.00           O  
ATOM   1474  C2'   A M  29     -18.011   3.346   7.118  1.00  0.00           C  
ATOM   1475  O2'   A M  29     -18.398   4.683   7.362  1.00  0.00           O  
ATOM   1476  C1'   A M  29     -16.980   2.902   8.150  1.00  0.00           C  
ATOM   1477  N1    A M  29     -12.662   2.729   5.466  1.00  0.00           N  
ATOM   1478  C2    A M  29     -13.429   3.749   5.865  1.00  0.00           C  
ATOM   1479  N3    A M  29     -14.538   3.729   6.602  1.00  0.00           N  
ATOM   1480  C4    A M  29     -14.856   2.470   6.947  1.00  0.00           C  
ATOM   1481  C5    A M  29     -14.165   1.320   6.612  1.00  0.00           C  
ATOM   1482  C6    A M  29     -13.007   1.476   5.830  1.00  0.00           C  
ATOM   1483  N6    A M  29     -12.242   0.458   5.432  1.00  0.00           N  
ATOM   1484  N7    A M  29     -14.787   0.202   7.144  1.00  0.00           N  
ATOM   1485  C8    A M  29     -15.825   0.693   7.780  1.00  0.00           C  
ATOM   1486  N9    A M  29     -15.926   2.057   7.702  1.00  0.00           N  
ATOM   1487  OP1   A M  29     -20.427  -1.713  10.188  1.00  0.00           O  
ATOM   1488  OP2   A M  29     -18.269  -2.703   9.221  1.00  0.00           O1-
ATOM   1489  P     A M  30     -21.074   2.896   5.408  1.00  0.00           P  
ATOM   1490  C5'   A M  30     -19.710   4.951   4.457  1.00  0.00           C  
ATOM   1491  O5'   A M  30     -19.813   3.535   4.654  1.00  0.00           O  
ATOM   1492  C4'   A M  30     -18.262   5.375   4.286  1.00  0.00           C  
ATOM   1493  O4'   A M  30     -17.427   4.510   5.100  1.00  0.00           O  
ATOM   1494  C3'   A M  30     -17.640   5.293   2.896  1.00  0.00           C  
ATOM   1495  O3'   A M  30     -17.874   6.459   2.115  1.00  0.00           O  
ATOM   1496  C2'   A M  30     -16.154   5.168   3.210  1.00  0.00           C  
ATOM   1497  O2'   A M  30     -15.572   6.423   3.526  1.00  0.00           O  
ATOM   1498  C1'   A M  30     -16.181   4.293   4.458  1.00  0.00           C  
ATOM   1499  N1    A M  30     -12.997   0.436   3.185  1.00  0.00           N  
ATOM   1500  C2    A M  30     -12.822   1.762   3.217  1.00  0.00           C  
ATOM   1501  N3    A M  30     -13.698   2.719   3.514  1.00  0.00           N  
ATOM   1502  C4    A M  30     -14.898   2.189   3.809  1.00  0.00           C  
ATOM   1503  C5    A M  30     -15.231   0.848   3.819  1.00  0.00           C  
ATOM   1504  C6    A M  30     -14.215  -0.065   3.487  1.00  0.00           C  
ATOM   1505  N6    A M  30     -14.391  -1.388   3.457  1.00  0.00           N  
ATOM   1506  N7    A M  30     -16.560   0.676   4.172  1.00  0.00           N  
ATOM   1507  C8    A M  30     -16.995   1.900   4.365  1.00  0.00           C  
ATOM   1508  N9    A M  30     -16.041   2.863   4.164  1.00  0.00           N  
ATOM   1509  OP1   A M  30     -22.249   3.762   5.149  1.00  0.00           O  
ATOM   1510  OP2   A M  30     -21.154   1.444   5.098  1.00  0.00           O1-
ATOM   1511  P     U M  31     -17.945   6.365   0.663  1.00  0.00           P  
ATOM   1512  C5'   U M  31     -15.472   6.624  -0.016  1.00  0.00           C  
ATOM   1513  O5'   U M  31     -16.573   5.743   0.124  1.00  0.00           O  
ATOM   1514  C4'   U M  31     -14.168   5.915  -0.292  1.00  0.00           C  
ATOM   1515  O4'   U M  31     -13.942   4.845   0.663  1.00  0.00           O  
ATOM   1516  C3'   U M  31     -14.015   5.220  -1.635  1.00  0.00           C  
ATOM   1517  O3'   U M  31     -13.805   6.122  -2.708  1.00  0.00           O  
ATOM   1518  C2'   U M  31     -12.816   4.324  -1.363  1.00  0.00           C  
ATOM   1519  O2'   U M  31     -11.621   5.088  -1.351  1.00  0.00           O  
ATOM   1520  C1'   U M  31     -13.090   3.879   0.075  1.00  0.00           C  
ATOM   1521  N1    U M  31     -13.752   2.546   0.185  1.00  0.00           N  
ATOM   1522  C2    U M  31     -13.148   1.412  -0.324  1.00  0.00           C  
ATOM   1523  O2    U M  31     -12.085   1.436  -0.917  1.00  0.00           O  
ATOM   1524  N3    U M  31     -13.838   0.242  -0.115  1.00  0.00           N  
ATOM   1525  C4    U M  31     -15.045   0.096   0.538  1.00  0.00           C  
ATOM   1526  O4    U M  31     -15.542  -1.022   0.648  1.00  0.00           O  
ATOM   1527  C5    U M  31     -15.609   1.319   1.036  1.00  0.00           C  
ATOM   1528  C6    U M  31     -14.958   2.470   0.847  1.00  0.00           C  
ATOM   1529  OP1   U M  31     -18.056   7.765   0.198  1.00  0.00           O  
ATOM   1530  OP2   U M  31     -18.976   5.371   0.288  1.00  0.00           O1-
ATOM   1531  P     C M  32     -13.933   5.785  -3.803  1.00  0.00           P  
ATOM   1532  C5'   C M  32     -11.357   6.248  -4.088  1.00  0.00           C  
ATOM   1533  O5'   C M  32     -12.663   6.742  -3.738  1.00  0.00           O  
ATOM   1534  C4'   C M  32     -10.313   7.290  -3.787  1.00  0.00           C  
ATOM   1535  O4'   C M  32     -10.672   8.513  -4.483  1.00  0.00           O  
ATOM   1536  C3'   C M  32     -10.159   7.683  -2.318  1.00  0.00           C  
ATOM   1537  O3'   C M  32      -8.815   8.122  -2.145  1.00  0.00           O  
ATOM   1538  C2'   C M  32     -11.077   8.896  -2.216  1.00  0.00           C  
ATOM   1539  O2'   C M  32     -10.732   9.758  -1.151  1.00  0.00           O  
ATOM   1540  C1'   C M  32     -10.771   9.564  -3.549  1.00  0.00           C  
ATOM   1541  N1    C M  32     -11.434  10.582  -3.592  1.00  0.00           N  
ATOM   1542  C2    C M  32     -11.237  11.930  -3.271  1.00  0.00           C  
ATOM   1543  O2    C M  32     -10.224  12.247  -2.623  1.00  0.00           O  
ATOM   1544  N3    C M  32     -12.151  12.845  -3.673  1.00  0.00           N  
ATOM   1545  C4    C M  32     -13.223  12.457  -4.365  1.00  0.00           C  
ATOM   1546  N4    C M  32     -14.096  13.395  -4.740  1.00  0.00           N  
ATOM   1547  C5    C M  32     -13.441  11.096  -4.700  1.00  0.00           C  
ATOM   1548  C6    C M  32     -12.537  10.197  -4.301  1.00  0.00           C  
ATOM   1549  OP1   C M  32     -15.149   6.604  -3.639  1.00  0.00           O  
ATOM   1550  OP2   C M  32     -13.774   4.953  -5.010  1.00  0.00           O1-
ATOM   1551  P     U M  33      -7.565   7.081  -1.147  1.00  0.00           P  
ATOM   1552  C5'   U M  33      -7.692   8.755   0.878  1.00  0.00           C  
ATOM   1553  O5'   U M  33      -7.291   7.478   0.381  1.00  0.00           O  
ATOM   1554  C4'   U M  33      -8.678   8.654   2.034  1.00  0.00           C  
ATOM   1555  O4'   U M  33      -9.776   7.749   1.736  1.00  0.00           O  
ATOM   1556  C3'   U M  33      -8.119   8.095   3.332  1.00  0.00           C  
ATOM   1557  O3'   U M  33      -7.283   9.043   3.984  1.00  0.00           O  
ATOM   1558  C2'   U M  33      -9.419   7.797   4.074  1.00  0.00           C  
ATOM   1559  O2'   U M  33     -10.051   8.943   4.614  1.00  0.00           O  
ATOM   1560  C1'   U M  33     -10.250   7.179   2.948  1.00  0.00           C  
ATOM   1561  N1    U M  33     -10.139   5.669   2.910  1.00  0.00           N  
ATOM   1562  C2    U M  33     -11.012   4.904   3.661  1.00  0.00           C  
ATOM   1563  O2    U M  33     -11.885   5.387   4.359  1.00  0.00           O  
ATOM   1564  N3    U M  33     -10.825   3.546   3.564  1.00  0.00           N  
ATOM   1565  C4    U M  33      -9.874   2.891   2.810  1.00  0.00           C  
ATOM   1566  O4    U M  33      -9.831   1.664   2.824  1.00  0.00           O  
ATOM   1567  C5    U M  33      -9.005   3.754   2.060  1.00  0.00           C  
ATOM   1568  C6    U M  33      -9.164   5.078   2.135  1.00  0.00           C  
ATOM   1569  OP1   U M  33      -7.053   8.159  -2.021  1.00  0.00           O  
ATOM   1570  OP2   U M  33      -7.095   5.695  -1.347  1.00  0.00           O1-
ATOM   1571  P     C M  34      -6.543   8.661   4.688  1.00  0.00           P  
ATOM   1572  C5'   C M  34      -7.888   9.574   6.734  1.00  0.00           C  
ATOM   1573  O5'   C M  34      -7.897   9.162   5.376  1.00  0.00           O  
ATOM   1574  C4'   C M  34      -9.259   9.430   7.341  1.00  0.00           C  
ATOM   1575  O4'   C M  34     -10.033   8.498   6.543  1.00  0.00           O  
ATOM   1576  C3'   C M  34      -9.295   8.858   8.749  1.00  0.00           C  
ATOM   1577  O3'   C M  34      -9.093   9.841   9.748  1.00  0.00           O  
ATOM   1578  C2'   C M  34     -10.669   8.203   8.802  1.00  0.00           C  
ATOM   1579  O2'   C M  34     -11.685   9.176   8.994  1.00  0.00           O  
ATOM   1580  C1'   C M  34     -10.793   7.659   7.381  1.00  0.00           C  
ATOM   1581  N1    C M  34     -10.214   6.276   7.309  1.00  0.00           N  
ATOM   1582  C2    C M  34     -10.903   5.180   7.841  1.00  0.00           C  
ATOM   1583  O2    C M  34     -11.932   5.385   8.506  1.00  0.00           O  
ATOM   1584  N3    C M  34     -10.428   3.931   7.617  1.00  0.00           N  
ATOM   1585  C4    C M  34      -9.318   3.759   6.899  1.00  0.00           C  
ATOM   1586  N4    C M  34      -8.887   2.511   6.703  1.00  0.00           N  
ATOM   1587  C5    C M  34      -8.605   4.857   6.352  1.00  0.00           C  
ATOM   1588  C6    C M  34      -9.078   6.089   6.576  1.00  0.00           C  
ATOM   1589  OP1   C M  34      -5.629   9.814   4.527  1.00  0.00           O  
ATOM   1590  OP2   C M  34      -6.123   7.494   5.496  1.00  0.00           O1-
ATOM   1591  P     A M  35      -7.939   9.587  10.867  1.00  0.00           P  
ATOM   1592  C5'   A M  35      -9.774   9.243  12.646  1.00  0.00           C  
ATOM   1593  O5'   A M  35      -8.877   8.606  11.734  1.00  0.00           O  
ATOM   1594  C4'   A M  35     -10.758   8.299  13.285  1.00  0.00           C  
ATOM   1595  O4'   A M  35     -11.308   7.461  12.259  1.00  0.00           O  
ATOM   1596  C3'   A M  35     -10.215   7.248  14.209  1.00  0.00           C  
ATOM   1597  O3'   A M  35     -10.074   7.776  15.466  1.00  0.00           O  
ATOM   1598  C2'   A M  35     -11.324   6.237  14.264  1.00  0.00           C  
ATOM   1599  O2'   A M  35     -12.372   6.734  15.087  1.00  0.00           O  
ATOM   1600  C1'   A M  35     -11.581   6.165  12.771  1.00  0.00           C  
ATOM   1601  N1    A M  35     -10.383   1.194  12.019  1.00  0.00           N  
ATOM   1602  C2    A M  35     -11.281   1.809  12.795  1.00  0.00           C  
ATOM   1603  N3    A M  35     -11.522   3.111  12.934  1.00  0.00           N  
ATOM   1604  C4    A M  35     -10.704   3.831  12.149  1.00  0.00           C  
ATOM   1605  C5    A M  35      -9.731   3.342  11.298  1.00  0.00           C  
ATOM   1606  C6    A M  35      -9.575   1.946  11.241  1.00  0.00           C  
ATOM   1607  N6    A M  35      -8.679   1.333  10.465  1.00  0.00           N  
ATOM   1608  N7    A M  35      -9.082   4.380  10.647  1.00  0.00           N  
ATOM   1609  C8    A M  35      -9.668   5.457  11.112  1.00  0.00           C  
ATOM   1610  N9    A M  35     -10.659   5.198  12.023  1.00  0.00           N  
ATOM   1611  OP1   A M  35      -7.644  10.835  11.635  1.00  0.00           O  
ATOM   1612  OP2   A M  35      -6.931   8.706  10.179  1.00  0.00           O1-
ATOM   1613  P     U M  36      -8.779   7.339  16.194  1.00  0.00           P  
ATOM   1614  C5'   U M  36      -9.820   6.058  18.142  1.00  0.00           C  
ATOM   1615  O5'   U M  36     -10.049   6.686  16.904  1.00  0.00           O  
ATOM   1616  C4'   U M  36     -10.304   4.620  18.167  1.00  0.00           C  
ATOM   1617  O4'   U M  36     -10.526   4.115  16.835  1.00  0.00           O  
ATOM   1618  C3'   U M  36      -9.280   3.641  18.730  1.00  0.00           C  
ATOM   1619  O3'   U M  36      -9.065   3.766  20.148  1.00  0.00           O  
ATOM   1620  C2'   U M  36      -9.927   2.351  18.266  1.00  0.00           C  
ATOM   1621  O2'   U M  36     -11.028   1.991  19.079  1.00  0.00           O  
ATOM   1622  C1'   U M  36     -10.381   2.700  16.864  1.00  0.00           C  
ATOM   1623  N1    U M  36      -9.335   2.280  15.938  1.00  0.00           N  
ATOM   1624  C2    U M  36      -9.175   0.985  15.482  1.00  0.00           C  
ATOM   1625  O2    U M  36      -9.798   0.040  15.933  1.00  0.00           O  
ATOM   1626  N3    U M  36      -8.253   0.834  14.475  1.00  0.00           N  
ATOM   1627  C4    U M  36      -7.491   1.825  13.890  1.00  0.00           C  
ATOM   1628  O4    U M  36      -6.704   1.533  12.993  1.00  0.00           O  
ATOM   1629  C5    U M  36      -7.714   3.141  14.419  1.00  0.00           C  
ATOM   1630  C6    U M  36      -8.605   3.317  15.399  1.00  0.00           C  
ATOM   1631  OP1   U M  36      -8.468   8.573  16.955  1.00  0.00           O  
ATOM   1632  OP2   U M  36      -7.715   6.350  16.011  1.00  0.00           O1-
ATOM   1633  P     G M  37      -7.555   3.635  20.579  1.00  0.00           P  
ATOM   1634  C5'   G M  37      -7.772   1.026  20.928  1.00  0.00           C  
ATOM   1635  O5'   G M  37      -7.095   2.134  20.300  1.00  0.00           O  
ATOM   1636  C4'   G M  37      -7.033  -0.260  20.653  1.00  0.00           C  
ATOM   1637  O4'   G M  37      -7.227  -0.666  19.274  1.00  0.00           O  
ATOM   1638  C3'   G M  37      -5.526  -0.173  20.785  1.00  0.00           C  
ATOM   1639  O3'   G M  37      -5.090  -0.244  22.126  1.00  0.00           O  
ATOM   1640  C2'   G M  37      -5.065  -1.365  19.967  1.00  0.00           C  
ATOM   1641  O2'   G M  37      -5.204  -2.586  20.658  1.00  0.00           O  
ATOM   1642  C1'   G M  37      -6.052  -1.311  18.800  1.00  0.00           C  
ATOM   1643  N1    G M  37      -2.743  -1.422  15.009  1.00  0.00           N  
ATOM   1644  C2    G M  37      -3.163  -2.444  15.825  1.00  0.00           C  
ATOM   1645  N2    G M  37      -2.582  -3.635  15.626  1.00  0.00           N  
ATOM   1646  N3    G M  37      -4.081  -2.310  16.762  1.00  0.00           N  
ATOM   1647  C4    G M  37      -4.562  -1.050  16.830  1.00  0.00           C  
ATOM   1648  C5    G M  37      -4.214   0.046  16.063  1.00  0.00           C  
ATOM   1649  C6    G M  37      -3.225  -0.116  15.059  1.00  0.00           C  
ATOM   1650  O6    G M  37      -2.780   0.734  14.279  1.00  0.00           O  
ATOM   1651  N7    G M  37      -4.938   1.162  16.442  1.00  0.00           N  
ATOM   1652  C8    G M  37      -5.700   0.739  17.414  1.00  0.00           C  
ATOM   1653  N9    G M  37      -5.523  -0.593  17.702  1.00  0.00           N  
ATOM   1654  OP1   G M  37      -7.725   3.805  22.047  1.00  0.00           O  
ATOM   1655  OP2   G M  37      -6.647   4.545  19.835  1.00  0.00           O1-
ATOM   1656  P     G M  38      -3.607   0.557  22.612  1.00  0.00           P  
ATOM   1657  C5'   G M  38      -2.608  -1.837  22.863  1.00  0.00           C  
ATOM   1658  O5'   G M  38      -2.384  -0.462  22.584  1.00  0.00           O  
ATOM   1659  C4'   G M  38      -1.665  -2.705  22.071  1.00  0.00           C  
ATOM   1660  O4'   G M  38      -2.018  -2.692  20.664  1.00  0.00           O  
ATOM   1661  C3'   G M  38      -0.205  -2.305  22.083  1.00  0.00           C  
ATOM   1662  O3'   G M  38       0.498  -2.686  23.235  1.00  0.00           O  
ATOM   1663  C2'   G M  38       0.330  -3.006  20.854  1.00  0.00           C  
ATOM   1664  O2'   G M  38       0.628  -4.364  21.131  1.00  0.00           O  
ATOM   1665  C1'   G M  38      -0.845  -2.842  19.881  1.00  0.00           C  
ATOM   1666  N1    G M  38       1.794  -0.226  16.295  1.00  0.00           N  
ATOM   1667  C2    G M  38       2.057  -1.473  16.808  1.00  0.00           C  
ATOM   1668  N2    G M  38       3.126  -2.106  16.302  1.00  0.00           N  
ATOM   1669  N3    G M  38       1.331  -2.054  17.741  1.00  0.00           N  
ATOM   1670  C4    G M  38       0.296  -1.284  18.139  1.00  0.00           C  
ATOM   1671  C5    G M  38      -0.059  -0.025  17.693  1.00  0.00           C  
ATOM   1672  C6    G M  38       0.734   0.586  16.688  1.00  0.00           C  
ATOM   1673  O6    G M  38       0.583   1.697  16.163  1.00  0.00           O  
ATOM   1674  N7    G M  38      -1.187   0.430  18.351  1.00  0.00           N  
ATOM   1675  C8    G M  38      -1.496  -0.537  19.170  1.00  0.00           C  
ATOM   1676  N9    G M  38      -0.638  -1.607  19.095  1.00  0.00           N  
ATOM   1677  OP1   G M  38      -4.181   0.614  23.974  1.00  0.00           O  
ATOM   1678  OP2   G M  38      -3.207   1.830  21.940  1.00  0.00           O1-
ATOM   1679  P     C M  39       1.415  -1.681  23.843  1.00  0.00           P  
ATOM   1680  C5'   C M  39       3.499  -2.902  22.887  1.00  0.00           C  
ATOM   1681  O5'   C M  39       2.760  -1.694  22.979  1.00  0.00           O  
ATOM   1682  C4'   C M  39       4.550  -2.833  21.810  1.00  0.00           C  
ATOM   1683  O4'   C M  39       3.929  -2.514  20.542  1.00  0.00           O  
ATOM   1684  C3'   C M  39       5.610  -1.760  21.990  1.00  0.00           C  
ATOM   1685  O3'   C M  39       6.643  -2.176  22.863  1.00  0.00           O  
ATOM   1686  C2'   C M  39       6.082  -1.509  20.566  1.00  0.00           C  
ATOM   1687  O2'   C M  39       6.996  -2.515  20.151  1.00  0.00           O  
ATOM   1688  C1'   C M  39       4.784  -1.689  19.781  1.00  0.00           C  
ATOM   1689  N1    C M  39       4.120  -0.428  19.568  1.00  0.00           N  
ATOM   1690  C2    C M  39       4.557   0.465  18.584  1.00  0.00           C  
ATOM   1691  O2    C M  39       5.572   0.179  17.924  1.00  0.00           O  
ATOM   1692  N3    C M  39       3.866   1.612  18.380  1.00  0.00           N  
ATOM   1693  C4    C M  39       2.784   1.878  19.113  1.00  0.00           C  
ATOM   1694  N4    C M  39       2.134   3.021  18.876  1.00  0.00           N  
ATOM   1695  C5    C M  39       2.325   0.985  20.116  1.00  0.00           C  
ATOM   1696  C6    C M  39       3.010  -0.146  20.314  1.00  0.00           C  
ATOM   1697  OP1   C M  39       1.728  -2.199  25.193  1.00  0.00           O  
ATOM   1698  OP2   C M  39       0.869  -0.317  23.662  1.00  0.00           O1-
ATOM   1699  P     A M  40       7.422  -1.091  23.920  1.00  0.00           P  
ATOM   1700  C5'   A M  40       8.617  -1.144  21.598  1.00  0.00           C  
ATOM   1701  O5'   A M  40       7.493  -0.754  22.369  1.00  0.00           O  
ATOM   1702  C4'   A M  40       9.134   0.029  20.802  1.00  0.00           C  
ATOM   1703  O4'   A M  40       8.091   0.493  19.905  1.00  0.00           O  
ATOM   1704  C3'   A M  40       9.477   1.283  21.591  1.00  0.00           C  
ATOM   1705  O3'   A M  40      10.759   1.222  22.199  1.00  0.00           O  
ATOM   1706  C2'   A M  40       9.457   2.342  20.500  1.00  0.00           C  
ATOM   1707  O2'   A M  40      10.636   2.333  19.718  1.00  0.00           O  
ATOM   1708  C1'   A M  40       8.276   1.874  19.651  1.00  0.00           C  
ATOM   1709  N1    A M  40       5.479   6.047  18.846  1.00  0.00           N  
ATOM   1710  C2    A M  40       6.535   5.513  18.221  1.00  0.00           C  
ATOM   1711  N3    A M  40       7.185   4.382  18.487  1.00  0.00           N  
ATOM   1712  C4    A M  40       6.638   3.756  19.542  1.00  0.00           C  
ATOM   1713  C5    A M  40       5.552   4.180  20.285  1.00  0.00           C  
ATOM   1714  C6    A M  40       4.952   5.393  19.903  1.00  0.00           C  
ATOM   1715  N6    A M  40       3.898   5.924  20.526  1.00  0.00           N  
ATOM   1716  N7    A M  40       5.270   3.279  21.299  1.00  0.00           N  
ATOM   1717  C8    A M  40       6.177   2.343  21.149  1.00  0.00           C  
ATOM   1718  N9    A M  40       7.036   2.568  20.104  1.00  0.00           N  
ATOM   1719  OP1   A M  40       8.638  -1.870  24.269  1.00  0.00           O  
ATOM   1720  OP2   A M  40       7.122   0.169  24.648  1.00  0.00           O1-
ATOM   1721  P     A M  41      11.216   2.371  23.313  1.00  0.00           P  
ATOM   1722  C5'   A M  41      12.164   3.470  21.132  1.00  0.00           C  
ATOM   1723  O5'   A M  41      11.365   3.597  22.308  1.00  0.00           O  
ATOM   1724  C4'   A M  41      11.947   4.661  20.223  1.00  0.00           C  
ATOM   1725  O4'   A M  41      10.578   4.669  19.697  1.00  0.00           O  
ATOM   1726  C3'   A M  41      12.025   5.993  20.926  1.00  0.00           C  
ATOM   1727  O3'   A M  41      13.364   6.388  21.223  1.00  0.00           O  
ATOM   1728  C2'   A M  41      11.272   6.893  19.962  1.00  0.00           C  
ATOM   1729  O2'   A M  41      12.040   7.195  18.826  1.00  0.00           O  
ATOM   1730  C1'   A M  41      10.107   5.992  19.585  1.00  0.00           C  
ATOM   1731  N1    A M  41       5.958   8.749  20.861  1.00  0.00           N  
ATOM   1732  C2    A M  41       6.866   8.889  19.889  1.00  0.00           C  
ATOM   1733  N3    A M  41       7.930   8.137  19.615  1.00  0.00           N  
ATOM   1734  C4    A M  41       8.028   7.120  20.488  1.00  0.00           C  
ATOM   1735  C5    A M  41       7.174   6.845  21.539  1.00  0.00           C  
ATOM   1736  C6    A M  41       6.085   7.716  21.722  1.00  0.00           C  
ATOM   1737  N6    A M  41       5.179   7.574  22.692  1.00  0.00           N  
ATOM   1738  N7    A M  41       7.588   5.715  22.226  1.00  0.00           N  
ATOM   1739  C8    A M  41       8.668   5.336  21.584  1.00  0.00           C  
ATOM   1740  N9    A M  41       8.991   6.141  20.521  1.00  0.00           N  
ATOM   1741  OP1   A M  41      12.567   1.782  23.539  1.00  0.00           O  
ATOM   1742  OP2   A M  41      10.336   2.717  24.479  1.00  0.00           O1-
ATOM   1743  P     C M  42      13.697   6.819  22.725  1.00  0.00           P  
ATOM   1744  C5'   C M  42      13.520   8.523  20.738  1.00  0.00           C  
ATOM   1745  O5'   C M  42      13.083   8.117  22.026  1.00  0.00           O  
ATOM   1746  C4'   C M  42      12.711   9.696  20.249  1.00  0.00           C  
ATOM   1747  O4'   C M  42      11.351   9.269  19.962  1.00  0.00           O  
ATOM   1748  C3'   C M  42      12.505  10.821  21.249  1.00  0.00           C  
ATOM   1749  O3'   C M  42      13.630  11.657  21.445  1.00  0.00           O  
ATOM   1750  C2'   C M  42      11.301  11.530  20.650  1.00  0.00           C  
ATOM   1751  O2'   C M  42      11.666  12.230  19.472  1.00  0.00           O  
ATOM   1752  C1'   C M  42      10.452  10.323  20.252  1.00  0.00           C  
ATOM   1753  N1    C M  42       9.510   9.998  21.359  1.00  0.00           N  
ATOM   1754  C2    C M  42       8.370  10.802  21.467  1.00  0.00           C  
ATOM   1755  O2    C M  42       8.182  11.690  20.617  1.00  0.00           O  
ATOM   1756  N3    C M  42       7.508  10.592  22.490  1.00  0.00           N  
ATOM   1757  C4    C M  42       7.751   9.628  23.379  1.00  0.00           C  
ATOM   1758  N4    C M  42       6.874   9.457  24.370  1.00  0.00           N  
ATOM   1759  C5    C M  42       8.902   8.802  23.288  1.00  0.00           C  
ATOM   1760  C6    C M  42       9.750   9.014  22.275  1.00  0.00           C  
ATOM   1761  OP1   C M  42      15.145   7.018  22.970  1.00  0.00           O  
ATOM   1762  OP2   C M  42      12.777   6.565  23.858  1.00  0.00           O1-
ATOM   1763  P     A M  43      13.944  11.902  22.768  1.00  0.00           P  
ATOM   1764  C5'   A M  43      13.009  14.341  22.606  1.00  0.00           C  
ATOM   1765  O5'   A M  43      13.117  13.125  23.359  1.00  0.00           O  
ATOM   1766  C4'   A M  43      11.866  15.171  23.114  1.00  0.00           C  
ATOM   1767  O4'   A M  43      10.597  14.579  22.738  1.00  0.00           O  
ATOM   1768  C3'   A M  43      11.760  15.267  24.618  1.00  0.00           C  
ATOM   1769  O3'   A M  43      12.706  16.170  25.157  1.00  0.00           O  
ATOM   1770  C2'   A M  43      10.325  15.746  24.787  1.00  0.00           C  
ATOM   1771  O2'   A M  43      10.177  17.135  24.545  1.00  0.00           O  
ATOM   1772  C1'   A M  43       9.613  14.922  23.706  1.00  0.00           C  
ATOM   1773  N1    A M  43       5.781  12.913  26.457  1.00  0.00           N  
ATOM   1774  C2    A M  43       6.041  14.163  26.060  1.00  0.00           C  
ATOM   1775  N3    A M  43       7.065  14.623  25.343  1.00  0.00           N  
ATOM   1776  C4    A M  43       7.902  13.624  25.020  1.00  0.00           C  
ATOM   1777  C5    A M  43       7.770  12.290  25.353  1.00  0.00           C  
ATOM   1778  C6    A M  43       6.642  11.932  26.114  1.00  0.00           C  
ATOM   1779  N6    A M  43       6.383  10.683  26.508  1.00  0.00           N  
ATOM   1780  N7    A M  43       8.826  11.549  24.846  1.00  0.00           N  
ATOM   1781  C8    A M  43       9.563  12.439  24.224  1.00  0.00           C  
ATOM   1782  N9    A M  43       9.063  13.713  24.288  1.00  0.00           N  
ATOM   1783  OP1   A M  43      15.346  12.353  22.543  1.00  0.00           O  
ATOM   1784  OP2   A M  43      13.682  10.708  23.622  1.00  0.00           O1-
ATOM   1785  P     C M  44      13.226  15.874  26.408  1.00  0.00           P  
ATOM   1786  C5'   C M  44      11.656  17.955  26.753  1.00  0.00           C  
ATOM   1787  O5'   C M  44      11.967  16.607  27.085  1.00  0.00           O  
ATOM   1788  C4'   C M  44      10.287  18.403  27.222  1.00  0.00           C  
ATOM   1789  O4'   C M  44       9.253  17.497  26.747  1.00  0.00           O  
ATOM   1790  C3'   C M  44      10.028  18.444  28.722  1.00  0.00           C  
ATOM   1791  O3'   C M  44      10.649  19.521  29.403  1.00  0.00           O  
ATOM   1792  C2'   C M  44       8.504  18.496  28.761  1.00  0.00           C  
ATOM   1793  O2'   C M  44       8.028  19.775  28.363  1.00  0.00           O  
ATOM   1794  C1'   C M  44       8.170  17.493  27.659  1.00  0.00           C  
ATOM   1795  N1    C M  44       7.943  16.178  28.282  1.00  0.00           N  
ATOM   1796  C2    C M  44       6.732  15.883  28.920  1.00  0.00           C  
ATOM   1797  O2    C M  44       5.882  16.783  29.035  1.00  0.00           O  
ATOM   1798  N3    C M  44       6.524  14.631  29.391  1.00  0.00           N  
ATOM   1799  C4    C M  44       7.465  13.698  29.245  1.00  0.00           C  
ATOM   1800  N4    C M  44       7.214  12.477  29.727  1.00  0.00           N  
ATOM   1801  C5    C M  44       8.699  13.977  28.602  1.00  0.00           C  
ATOM   1802  C6    C M  44       8.900  15.215  28.138  1.00  0.00           C  
ATOM   1803  OP1   C M  44      14.367  16.814  26.318  1.00  0.00           O  
ATOM   1804  OP2   C M  44      13.379  14.607  27.159  1.00  0.00           O1-
ATOM   1805  P     C M  45      11.038  19.328  30.781  1.00  0.00           P  
ATOM   1806  C5'   C M  45       8.643  20.279  30.267  1.00  0.00           C  
ATOM   1807  O5'   C M  45       9.460  19.160  30.566  1.00  0.00           O  
ATOM   1808  C4'   C M  45       7.425  20.312  31.158  1.00  0.00           C  
ATOM   1809  O4'   C M  45       6.686  19.072  31.009  1.00  0.00           O  
ATOM   1810  C3'   C M  45       7.685  20.410  32.657  1.00  0.00           C  
ATOM   1811  O3'   C M  45       7.944  21.736  33.103  1.00  0.00           O  
ATOM   1812  C2'   C M  45       6.418  19.809  33.252  1.00  0.00           C  
ATOM   1813  O2'   C M  45       5.362  20.758  33.267  1.00  0.00           O  
ATOM   1814  C1'   C M  45       6.077  18.723  32.233  1.00  0.00           C  
ATOM   1815  N1    C M  45       6.544  17.346  32.623  1.00  0.00           N  
ATOM   1816  C2    C M  45       5.715  16.614  33.481  1.00  0.00           C  
ATOM   1817  O2    C M  45       4.631  17.111  33.832  1.00  0.00           O  
ATOM   1818  N3    C M  45       6.117  15.391  33.902  1.00  0.00           N  
ATOM   1819  C4    C M  45       7.288  14.899  33.501  1.00  0.00           C  
ATOM   1820  N4    C M  45       7.642  13.689  33.941  1.00  0.00           N  
ATOM   1821  C5    C M  45       8.144  15.625  32.632  1.00  0.00           C  
ATOM   1822  C6    C M  45       7.743  16.831  32.218  1.00  0.00           C  
ATOM   1823  OP1   C M  45      11.345  20.720  31.182  1.00  0.00           O  
ATOM   1824  OP2   C M  45      11.418  18.185  31.646  1.00  0.00           O1-
ATOM   1825  P     A M  46       8.889  22.216  34.132  1.00  0.00           P  
ATOM   1826  C5'   A M  46       8.367  21.386  36.548  1.00  0.00           C  
ATOM   1827  O5'   A M  46       8.083  22.314  35.511  1.00  0.00           O  
ATOM   1828  C4'   A M  46       7.121  20.895  37.242  1.00  0.00           C  
ATOM   1829  O4'   A M  46       6.562  19.771  36.515  1.00  0.00           O  
ATOM   1830  C3'   A M  46       7.335  20.347  38.644  1.00  0.00           C  
ATOM   1831  O3'   A M  46       7.426  21.364  39.631  1.00  0.00           O  
ATOM   1832  C2'   A M  46       6.161  19.388  38.826  1.00  0.00           C  
ATOM   1833  O2'   A M  46       4.976  20.089  39.170  1.00  0.00           O  
ATOM   1834  C1'   A M  46       5.988  18.842  37.410  1.00  0.00           C  
ATOM   1835  N1    A M  46       5.592  13.832  38.388  1.00  0.00           N  
ATOM   1836  C2    A M  46       4.805  14.867  38.700  1.00  0.00           C  
ATOM   1837  N3    A M  46       4.954  16.156  38.403  1.00  0.00           N  
ATOM   1838  C4    A M  46       6.076  16.352  37.690  1.00  0.00           C  
ATOM   1839  C5    A M  46       6.984  15.389  37.294  1.00  0.00           C  
ATOM   1840  C6    A M  46       6.711  14.061  37.670  1.00  0.00           C  
ATOM   1841  N6    A M  46       7.497  13.028  37.357  1.00  0.00           N  
ATOM   1842  N7    A M  46       8.021  15.959  36.572  1.00  0.00           N  
ATOM   1843  C8    A M  46       7.722  17.236  36.549  1.00  0.00           C  
ATOM   1844  N9    A M  46       6.559  17.544  37.206  1.00  0.00           N  
ATOM   1845  OP1   A M  46       9.274  23.570  33.675  1.00  0.00           O  
ATOM   1846  OP2   A M  46       9.936  21.201  34.391  1.00  0.00           O1-
ATOM   1847  P     G M  47       8.898  21.457  40.848  1.00  0.00           P  
ATOM   1848  C5'   G M  47       8.712  20.158  43.082  1.00  0.00           C  
ATOM   1849  O5'   G M  47       8.092  21.010  42.137  1.00  0.00           O  
ATOM   1850  C4'   G M  47       7.740  19.125  43.590  1.00  0.00           C  
ATOM   1851  O4'   G M  47       7.178  18.378  42.480  1.00  0.00           O  
ATOM   1852  C3'   G M  47       8.403  18.074  44.458  1.00  0.00           C  
ATOM   1853  O3'   G M  47       8.541  18.504  45.802  1.00  0.00           O  
ATOM   1854  C2'   G M  47       7.470  16.889  44.312  1.00  0.00           C  
ATOM   1855  O2'   G M  47       6.333  17.042  45.126  1.00  0.00           O  
ATOM   1856  C1'   G M  47       7.031  17.023  42.858  1.00  0.00           C  
ATOM   1857  N1    G M  47       8.108  12.310  41.311  1.00  0.00           N  
ATOM   1858  C2    G M  47       7.322  12.725  42.360  1.00  0.00           C  
ATOM   1859  N2    G M  47       6.727  11.758  43.072  1.00  0.00           N  
ATOM   1860  N3    G M  47       7.135  13.988  42.685  1.00  0.00           N  
ATOM   1861  C4    G M  47       7.803  14.831  41.869  1.00  0.00           C  
ATOM   1862  C5    G M  47       8.614  14.524  40.793  1.00  0.00           C  
ATOM   1863  C6    G M  47       8.805  13.159  40.457  1.00  0.00           C  
ATOM   1864  O6    G M  47       9.487  12.685  39.540  1.00  0.00           O  
ATOM   1865  N7    G M  47       9.117  15.673  40.212  1.00  0.00           N  
ATOM   1866  C8    G M  47       8.617  16.644  40.926  1.00  0.00           C  
ATOM   1867  N9    G M  47       7.812  16.205  41.949  1.00  0.00           N  
ATOM   1868  OP1   G M  47       9.446  22.812  41.080  1.00  0.00           O  
ATOM   1869  OP2   G M  47       9.797  20.332  40.473  1.00  0.00           O1-
ATOM   1870  P     U M  48       9.687  17.879  46.714  1.00  0.00           P  
ATOM   1871  C5'   U M  48       7.906  16.135  47.515  1.00  0.00           C  
ATOM   1872  O5'   U M  48       9.147  16.391  46.872  1.00  0.00           O  
ATOM   1873  C4'   U M  48       7.625  14.654  47.551  1.00  0.00           C  
ATOM   1874  O4'   U M  48       7.429  14.141  46.202  1.00  0.00           O  
ATOM   1875  C3'   U M  48       8.717  13.755  48.099  1.00  0.00           C  
ATOM   1876  O3'   U M  48       8.799  13.799  49.514  1.00  0.00           O  
ATOM   1877  C2'   U M  48       8.265  12.405  47.570  1.00  0.00           C  
ATOM   1878  O2'   U M  48       7.163  11.846  48.265  1.00  0.00           O  
ATOM   1879  C1'   U M  48       7.887  12.791  46.138  1.00  0.00           C  
ATOM   1880  N1    U M  48       9.025  12.741  45.224  1.00  0.00           N  
ATOM   1881  C2    U M  48       9.441  11.518  44.736  1.00  0.00           C  
ATOM   1882  O2    U M  48       9.012  10.455  45.149  1.00  0.00           O  
ATOM   1883  N3    U M  48      10.386  11.582  43.740  1.00  0.00           N  
ATOM   1884  C4    U M  48      10.943  12.720  43.196  1.00  0.00           C  
ATOM   1885  O4    U M  48      11.782  12.617  42.304  1.00  0.00           O  
ATOM   1886  C5    U M  48      10.460  13.950  43.756  1.00  0.00           C  
ATOM   1887  C6    U M  48       9.542  13.917  44.726  1.00  0.00           C  
ATOM   1888  OP1   U M  48       9.503  18.614  47.993  1.00  0.00           O  
ATOM   1889  OP2   U M  48      11.033  17.815  46.086  1.00  0.00           O1-
ATOM   1890  P     C M  49      10.112  13.930  50.121  1.00  0.00           P  
ATOM   1891  C5'   C M  49       9.169  11.550  50.730  1.00  0.00           C  
ATOM   1892  O5'   C M  49      10.175  12.542  50.898  1.00  0.00           O  
ATOM   1893  C4'   C M  49       9.793  10.176  50.664  1.00  0.00           C  
ATOM   1894  O4'   C M  49       9.522   9.579  49.374  1.00  0.00           O  
ATOM   1895  C3'   C M  49      11.302  10.139  50.753  1.00  0.00           C  
ATOM   1896  O3'   C M  49      11.755  10.216  52.074  1.00  0.00           O  
ATOM   1897  C2'   C M  49      11.655   8.832  50.085  1.00  0.00           C  
ATOM   1898  O2'   C M  49      11.451   7.738  50.924  1.00  0.00           O  
ATOM   1899  C1'   C M  49      10.634   8.804  48.961  1.00  0.00           C  
ATOM   1900  N1    C M  49      11.224   9.347  47.683  1.00  0.00           N  
ATOM   1901  C2    C M  49      11.879   8.372  46.920  1.00  0.00           C  
ATOM   1902  O2    C M  49      11.700   7.174  47.201  1.00  0.00           O  
ATOM   1903  N3    C M  49      12.685   8.762  45.903  1.00  0.00           N  
ATOM   1904  C4    C M  49      12.847  10.059  45.640  1.00  0.00           C  
ATOM   1905  N4    C M  49      13.650  10.396  44.628  1.00  0.00           N  
ATOM   1906  C5    C M  49      12.193  11.062  46.402  1.00  0.00           C  
ATOM   1907  C6    C M  49      11.398  10.673  47.404  1.00  0.00           C  
ATOM   1908  OP1   C M  49      10.165  15.039  51.107  1.00  0.00           O  
ATOM   1909  OP2   C M  49      11.103  13.872  49.013  1.00  0.00           O1-
ATOM   1910  P     G M  50      12.990  11.201  52.315  1.00  0.00           P  
ATOM   1911  C5'   G M  50      13.681   8.715  52.714  1.00  0.00           C  
ATOM   1912  O5'   G M  50      14.027   9.996  52.214  1.00  0.00           O  
ATOM   1913  C4'   G M  50      14.763   7.724  52.405  1.00  0.00           C  
ATOM   1914  O4'   G M  50      14.406   6.946  51.240  1.00  0.00           O  
ATOM   1915  C3'   G M  50      16.116   8.310  52.073  1.00  0.00           C  
ATOM   1916  O3'   G M  50      16.788   8.538  53.296  1.00  0.00           O  
ATOM   1917  C2'   G M  50      16.750   7.143  51.332  1.00  0.00           C  
ATOM   1918  O2'   G M  50      17.119   6.119  52.215  1.00  0.00           O  
ATOM   1919  C1'   G M  50      15.571   6.643  50.499  1.00  0.00           C  
ATOM   1920  N1    G M  50      17.558   6.627  45.940  1.00  0.00           N  
ATOM   1921  C2    G M  50      17.568   5.643  46.899  1.00  0.00           C  
ATOM   1922  N2    G M  50      18.319   4.565  46.633  1.00  0.00           N  
ATOM   1923  N3    G M  50      16.893   5.710  48.030  1.00  0.00           N  
ATOM   1924  C4    G M  50      16.191   6.858  48.139  1.00  0.00           C  
ATOM   1925  C5    G M  50      16.109   7.905  47.242  1.00  0.00           C  
ATOM   1926  C6    G M  50      16.841   7.817  46.029  1.00  0.00           C  
ATOM   1927  O6    G M  50      16.899   8.641  45.108  1.00  0.00           O  
ATOM   1928  N7    G M  50      15.281   8.903  47.722  1.00  0.00           N  
ATOM   1929  C8    G M  50      14.879   8.459  48.881  1.00  0.00           C  
ATOM   1930  N9    G M  50      15.392   7.224  49.199  1.00  0.00           N  
ATOM   1931  OP1   G M  50      13.070  11.827  53.656  1.00  0.00           O  
ATOM   1932  OP2   G M  50      13.170  12.029  51.097  1.00  0.00           O1-
ATOM   1933  P     A M  51      17.916   9.862  53.501  1.00  0.00           P  
ATOM   1934  C5'   A M  51      19.780   8.063  53.402  1.00  0.00           C  
ATOM   1935  O5'   A M  51      19.190   9.203  52.789  1.00  0.00           O  
ATOM   1936  C4'   A M  51      20.788   7.354  52.522  1.00  0.00           C  
ATOM   1937  O4'   A M  51      20.140   6.786  51.351  1.00  0.00           O  
ATOM   1938  C3'   A M  51      21.897   8.199  51.916  1.00  0.00           C  
ATOM   1939  O3'   A M  51      22.908   8.600  52.822  1.00  0.00           O  
ATOM   1940  C2'   A M  51      22.381   7.280  50.806  1.00  0.00           C  
ATOM   1941  O2'   A M  51      23.045   6.148  51.348  1.00  0.00           O  
ATOM   1942  C1'   A M  51      21.032   6.820  50.259  1.00  0.00           C  
ATOM   1943  N1    A M  51      21.487   8.609  45.404  1.00  0.00           N  
ATOM   1944  C2    A M  51      22.127   7.637  46.065  1.00  0.00           C  
ATOM   1945  N3    A M  51      21.974   7.236  47.326  1.00  0.00           N  
ATOM   1946  C4    A M  51      21.028   7.963  47.943  1.00  0.00           C  
ATOM   1947  C5    A M  51      20.285   8.992  47.396  1.00  0.00           C  
ATOM   1948  C6    A M  51      20.540   9.320  46.053  1.00  0.00           C  
ATOM   1949  N6    A M  51      19.902  10.288  45.393  1.00  0.00           N  
ATOM   1950  N7    A M  51      19.403   9.510  48.330  1.00  0.00           N  
ATOM   1951  C8    A M  51      19.626   8.793  49.406  1.00  0.00           C  
ATOM   1952  N9    A M  51      20.596   7.838  49.241  1.00  0.00           N  
ATOM   1953  OP1   A M  51      18.267  10.278  54.876  1.00  0.00           O  
ATOM   1954  OP2   A M  51      17.416  10.840  52.500  1.00  0.00           O1-
ATOM   1955  P     U M  52      22.924  10.100  52.949  1.00  0.00           P  
ATOM   1956  C5'   U M  52      24.872   8.554  52.212  1.00  0.00           C  
ATOM   1957  O5'   U M  52      23.729   9.291  51.842  1.00  0.00           O  
ATOM   1958  C4'   U M  52      25.812   8.396  51.028  1.00  0.00           C  
ATOM   1959  O4'   U M  52      25.069   8.103  49.822  1.00  0.00           O  
ATOM   1960  C3'   U M  52      26.587   9.639  50.634  1.00  0.00           C  
ATOM   1961  O3'   U M  52      27.712   9.838  51.454  1.00  0.00           O  
ATOM   1962  C2'   U M  52      27.053   9.223  49.262  1.00  0.00           C  
ATOM   1963  O2'   U M  52      28.091   8.267  49.375  1.00  0.00           O  
ATOM   1964  C1'   U M  52      25.784   8.606  48.713  1.00  0.00           C  
ATOM   1965  N1    U M  52      24.983   9.495  47.924  1.00  0.00           N  
ATOM   1966  C2    U M  52      25.271   9.704  46.589  1.00  0.00           C  
ATOM   1967  O2    U M  52      26.157   9.111  45.999  1.00  0.00           O  
ATOM   1968  N3    U M  52      24.482  10.640  45.964  1.00  0.00           N  
ATOM   1969  C4    U M  52      23.457  11.371  46.529  1.00  0.00           C  
ATOM   1970  O4    U M  52      22.837  12.176  45.838  1.00  0.00           O  
ATOM   1971  C5    U M  52      23.220  11.097  47.918  1.00  0.00           C  
ATOM   1972  C6    U M  52      23.973  10.192  48.550  1.00  0.00           C  
ATOM   1973  OP1   U M  52      23.903  10.743  53.851  1.00  0.00           O  
ATOM   1974  OP2   U M  52      21.912  10.954  52.299  1.00  0.00           O1-
ATOM   1975  P     G M  53      27.798  10.942  51.706  1.00  0.00           P  
ATOM   1976  C5'   G M  53      29.717  10.127  50.114  1.00  0.00           C  
ATOM   1977  O5'   G M  53      28.608  11.012  50.337  1.00  0.00           O  
ATOM   1978  C4'   G M  53      30.169  10.172  48.675  1.00  0.00           C  
ATOM   1979  O4'   G M  53      29.135   9.666  47.787  1.00  0.00           O  
ATOM   1980  C3'   G M  53      30.495  11.526  48.076  1.00  0.00           C  
ATOM   1981  O3'   G M  53      31.740  12.035  48.524  1.00  0.00           O  
ATOM   1982  C2'   G M  53      30.512  11.178  46.596  1.00  0.00           C  
ATOM   1983  O2'   G M  53      31.662  10.447  46.219  1.00  0.00           O  
ATOM   1984  C1'   G M  53      29.293  10.259  46.507  1.00  0.00           C  
ATOM   1985  N1    G M  53      26.961  13.089  43.009  1.00  0.00           N  
ATOM   1986  C2    G M  53      28.107  12.337  42.908  1.00  0.00           C  
ATOM   1987  N2    G M  53      28.726  12.362  41.719  1.00  0.00           N  
ATOM   1988  N3    G M  53      28.605  11.619  43.894  1.00  0.00           N  
ATOM   1989  C4    G M  53      27.861  11.704  45.018  1.00  0.00           C  
ATOM   1990  C5    G M  53      26.700  12.422  45.226  1.00  0.00           C  
ATOM   1991  C6    G M  53      26.176  13.192  44.155  1.00  0.00           C  
ATOM   1992  O6    G M  53      25.160  13.897  44.144  1.00  0.00           O  
ATOM   1993  N7    G M  53      26.239  12.248  46.519  1.00  0.00           N  
ATOM   1994  C8    G M  53      27.108  11.443  47.067  1.00  0.00           C  
ATOM   1995  N9    G M  53      28.119  11.073  46.213  1.00  0.00           N  
ATOM   1996  OP1   G M  53      28.779  11.067  52.804  1.00  0.00           O  
ATOM   1997  OP2   G M  53      26.657  11.885  51.630  1.00  0.00           O1-
ATOM   1998  P     G M  54      31.936  13.657  48.773  1.00  0.00           P  
ATOM   1999  C5'   G M  54      33.045  13.148  46.467  1.00  0.00           C  
ATOM   2000  O5'   G M  54      31.946  13.698  47.183  1.00  0.00           O  
ATOM   2001  C4'   G M  54      33.137  13.749  45.088  1.00  0.00           C  
ATOM   2002  O4'   G M  54      31.924  13.438  44.354  1.00  0.00           O  
ATOM   2003  C3'   G M  54      33.220  15.266  45.027  1.00  0.00           C  
ATOM   2004  O3'   G M  54      34.552  15.724  45.207  1.00  0.00           O  
ATOM   2005  C2'   G M  54      32.711  15.552  43.622  1.00  0.00           C  
ATOM   2006  O2'   G M  54      33.683  15.328  42.623  1.00  0.00           O  
ATOM   2007  C1'   G M  54      31.606  14.512  43.489  1.00  0.00           C  
ATOM   2008  N1    G M  54      27.725  17.610  42.283  1.00  0.00           N  
ATOM   2009  C2    G M  54      28.721  17.079  41.500  1.00  0.00           C  
ATOM   2010  N2    G M  54      28.708  17.431  40.207  1.00  0.00           N  
ATOM   2011  N3    G M  54      29.658  16.267  41.949  1.00  0.00           N  
ATOM   2012  C4    G M  54      29.526  16.015  43.269  1.00  0.00           C  
ATOM   2013  C5    G M  54      28.568  16.491  44.144  1.00  0.00           C  
ATOM   2014  C6    G M  54      27.569  17.364  43.644  1.00  0.00           C  
ATOM   2015  O6    G M  54      26.636  17.893  44.261  1.00  0.00           O  
ATOM   2016  N7    G M  54      28.778  15.999  45.419  1.00  0.00           N  
ATOM   2017  C8    G M  54      29.838  15.245  45.306  1.00  0.00           C  
ATOM   2018  N9    G M  54      30.344  15.211  44.029  1.00  0.00           N  
ATOM   2019  OP1   G M  54      33.289  14.104  49.218  1.00  0.00           O  
ATOM   2020  OP2   G M  54      30.723  14.318  49.309  1.00  0.00           O1-
ATOM   2021  P     G M  55      34.720  16.796  45.820  1.00  0.00           P  
ATOM   2022  C5'   G M  55      34.958  17.750  43.381  1.00  0.00           C  
ATOM   2023  O5'   G M  55      34.284  17.773  44.632  1.00  0.00           O  
ATOM   2024  C4'   G M  55      34.256  18.594  42.343  1.00  0.00           C  
ATOM   2025  O4'   G M  55      32.850  18.245  42.213  1.00  0.00           O  
ATOM   2026  C3'   G M  55      34.191  20.073  42.652  1.00  0.00           C  
ATOM   2027  O3'   G M  55      35.431  20.724  42.490  1.00  0.00           O  
ATOM   2028  C2'   G M  55      33.113  20.535  41.689  1.00  0.00           C  
ATOM   2029  O2'   G M  55      33.613  20.501  40.362  1.00  0.00           O  
ATOM   2030  C1'   G M  55      32.108  19.397  41.855  1.00  0.00           C  
ATOM   2031  N1    G M  55      27.820  21.948  42.980  1.00  0.00           N  
ATOM   2032  C2    G M  55      28.637  22.058  41.881  1.00  0.00           C  
ATOM   2033  N2    G M  55      28.240  22.917  40.933  1.00  0.00           N  
ATOM   2034  N3    G M  55      29.756  21.378  41.724  1.00  0.00           N  
ATOM   2035  C4    G M  55      30.009  20.561  42.768  1.00  0.00           C  
ATOM   2036  C5    G M  55      29.260  20.373  43.913  1.00  0.00           C  
ATOM   2037  C6    G M  55      28.059  21.112  44.066  1.00  0.00           C  
ATOM   2038  O6    G M  55      27.259  21.086  45.011  1.00  0.00           O  
ATOM   2039  N7    G M  55      29.858  19.444  44.746  1.00  0.00           N  
ATOM   2040  C8    G M  55      30.940  19.088  44.109  1.00  0.00           C  
ATOM   2041  N9    G M  55      31.095  19.727  42.903  1.00  0.00           N  
ATOM   2042  OP1   G M  55      36.196  16.825  45.892  1.00  0.00           O  
ATOM   2043  OP2   G M  55      33.892  17.261  46.952  1.00  0.00           O1-
ATOM   2044  P     C M  56      35.831  21.127  43.716  1.00  0.00           P  
ATOM   2045  C5'   C M  56      35.349  22.877  41.788  1.00  0.00           C  
ATOM   2046  O5'   C M  56      35.166  22.479  43.155  1.00  0.00           O  
ATOM   2047  C4'   C M  56      34.262  23.846  41.353  1.00  0.00           C  
ATOM   2048  O4'   C M  56      32.961  23.179  41.425  1.00  0.00           O  
ATOM   2049  C3'   C M  56      34.017  25.077  42.220  1.00  0.00           C  
ATOM   2050  O3'   C M  56      34.901  26.166  41.985  1.00  0.00           O  
ATOM   2051  C2'   C M  56      32.627  25.498  41.755  1.00  0.00           C  
ATOM   2052  O2'   C M  56      32.642  26.067  40.477  1.00  0.00           O  
ATOM   2053  C1'   C M  56      31.943  24.156  41.621  1.00  0.00           C  
ATOM   2054  N1    C M  56      31.226  23.917  42.868  1.00  0.00           N  
ATOM   2055  C2    C M  56      29.972  24.527  42.999  1.00  0.00           C  
ATOM   2056  O2    C M  56      29.546  25.226  42.064  1.00  0.00           O  
ATOM   2057  N3    C M  56      29.264  24.339  44.139  1.00  0.00           N  
ATOM   2058  C4    C M  56      29.761  23.582  45.116  1.00  0.00           C  
ATOM   2059  N4    C M  56      29.027  23.425  46.221  1.00  0.00           N  
ATOM   2060  C5    C M  56      31.029  22.955  45.003  1.00  0.00           C  
ATOM   2061  C6    C M  56      31.725  23.143  43.877  1.00  0.00           C  
ATOM   2062  OP1   C M  56      37.303  21.231  43.526  1.00  0.00           O  
ATOM   2063  OP2   C M  56      35.258  20.820  45.076  1.00  0.00           O1-
ATOM   2064  P     U M  57      35.115  27.096  43.052  1.00  0.00           P  
ATOM   2065  C5'   U M  57      33.718  29.087  41.841  1.00  0.00           C  
ATOM   2066  O5'   U M  57      33.913  28.171  42.944  1.00  0.00           O  
ATOM   2067  C4'   U M  57      32.456  29.926  42.042  1.00  0.00           C  
ATOM   2068  O4'   U M  57      31.319  29.030  42.136  1.00  0.00           O  
ATOM   2069  C3'   U M  57      32.371  30.669  43.369  1.00  0.00           C  
ATOM   2070  O3'   U M  57      33.091  31.892  43.400  1.00  0.00           O  
ATOM   2071  C2'   U M  57      30.868  30.798  43.624  1.00  0.00           C  
ATOM   2072  O2'   U M  57      30.210  31.804  42.891  1.00  0.00           O  
ATOM   2073  C1'   U M  57      30.389  29.455  43.119  1.00  0.00           C  
ATOM   2074  N1    U M  57      30.254  28.546  44.126  1.00  0.00           N  
ATOM   2075  C2    U M  57      29.127  28.597  44.925  1.00  0.00           C  
ATOM   2076  O2    U M  57      28.252  29.435  44.787  1.00  0.00           O  
ATOM   2077  N3    U M  57      29.059  27.629  45.897  1.00  0.00           N  
ATOM   2078  C4    U M  57      29.985  26.638  46.147  1.00  0.00           C  
ATOM   2079  O4    U M  57      29.785  25.837  47.058  1.00  0.00           O  
ATOM   2080  C5    U M  57      31.127  26.651  45.276  1.00  0.00           C  
ATOM   2081  C6    U M  57      31.218  27.582  44.322  1.00  0.00           C  
ATOM   2082  OP1   U M  57      36.412  27.692  42.676  1.00  0.00           O  
ATOM   2083  OP2   U M  57      34.990  26.423  44.350  1.00  0.00           O1-
ATOM   2084  P     G M  58      33.864  32.233  44.796  1.00  0.00           P  
ATOM   2085  C5'   G M  58      32.169  34.064  45.662  1.00  0.00           C  
ATOM   2086  O5'   G M  58      32.716  32.756  45.792  1.00  0.00           O  
ATOM   2087  C4'   G M  58      31.038  34.339  46.629  1.00  0.00           C  
ATOM   2088  O4'   G M  58      29.981  33.352  46.480  1.00  0.00           O  
ATOM   2089  C3'   G M  58      31.370  34.274  48.110  1.00  0.00           C  
ATOM   2090  O3'   G M  58      32.055  35.418  48.588  1.00  0.00           O  
ATOM   2091  C2'   G M  58      29.982  34.106  48.713  1.00  0.00           C  
ATOM   2092  O2'   G M  58      29.251  35.318  48.612  1.00  0.00           O  
ATOM   2093  C1'   G M  58      29.361  33.120  47.729  1.00  0.00           C  
ATOM   2094  N1    G M  58      27.842  29.450  50.890  1.00  0.00           N  
ATOM   2095  C2    G M  58      27.484  30.776  50.866  1.00  0.00           C  
ATOM   2096  N2    G M  58      26.592  31.165  51.787  1.00  0.00           N  
ATOM   2097  N3    G M  58      27.963  31.652  50.005  1.00  0.00           N  
ATOM   2098  C4    G M  58      28.847  31.099  49.148  1.00  0.00           C  
ATOM   2099  C5    G M  58      29.275  29.786  49.083  1.00  0.00           C  
ATOM   2100  C6    G M  58      28.750  28.856  50.017  1.00  0.00           C  
ATOM   2101  O6    G M  58      29.005  27.650  50.123  1.00  0.00           O  
ATOM   2102  N7    G M  58      30.189  29.616  48.061  1.00  0.00           N  
ATOM   2103  C8    G M  58      30.304  30.802  47.528  1.00  0.00           C  
ATOM   2104  N9    G M  58      29.519  31.750  48.140  1.00  0.00           N  
ATOM   2105  OP1   G M  58      34.803  33.326  44.454  1.00  0.00           O  
ATOM   2106  OP2   G M  58      34.377  31.012  45.456  1.00  0.00           O1-
ATOM   2107  P     U M  59      32.166  36.517  49.809  1.00  0.00           P  
ATOM   2108  C5'   U M  59      31.950  35.425  52.155  1.00  0.00           C  
ATOM   2109  O5'   U M  59      31.337  35.794  50.946  1.00  0.00           O  
ATOM   2110  C4'   U M  59      30.925  34.771  53.013  1.00  0.00           C  
ATOM   2111  O4'   U M  59      30.012  35.778  53.503  1.00  0.00           O  
ATOM   2112  C3'   U M  59      30.052  33.804  52.239  1.00  0.00           C  
ATOM   2113  O3'   U M  59      30.693  32.536  52.128  1.00  0.00           O  
ATOM   2114  C2'   U M  59      28.758  33.794  53.044  1.00  0.00           C  
ATOM   2115  O2'   U M  59      28.797  32.867  54.115  1.00  0.00           O  
ATOM   2116  C1'   U M  59      28.719  35.224  53.596  1.00  0.00           C  
ATOM   2117  N1    U M  59      30.152  31.444  52.439  1.00  0.00           N  
ATOM   2118  C2    U M  59      29.460  30.316  52.839  1.00  0.00           C  
ATOM   2119  O2    U M  59      28.563  30.344  53.662  1.00  0.00           O  
ATOM   2120  N3    U M  59      29.859  29.147  52.236  1.00  0.00           N  
ATOM   2121  C4    U M  59      30.857  28.998  51.296  1.00  0.00           C  
ATOM   2122  O4    U M  59      31.100  27.881  50.844  1.00  0.00           O  
ATOM   2123  C5    U M  59      31.529  30.214  50.935  1.00  0.00           C  
ATOM   2124  C6    U M  59      31.162  31.365  51.505  1.00  0.00           C  
ATOM   2125  OP1   U M  59      33.263  35.623  49.351  1.00  0.00           O  
ATOM   2126  OP2   U M  59      31.158  37.021  48.836  1.00  0.00           O1-
ENDMDL
END
